# Supplementary material for: Redetermination of pyridine-4-carbonitrile–chloranilic acid (1/1) at 180 K
Source: Acta Crystallogr Sect E Struct Rep Online. 2008 Jun 13;64(Pt 7):o1260. doi: 10.1107/S1600536808017182 (PMC2961658; doi:10.1107/S1600536808017182)
Supplement: Supplementary file 2 [file e-64-o1260-Isup2.hkl]

# 
# h,k,l, Fc-squared, Fo-squared, sigma(Fo-squared) and status flag 
# 
data_I
_shelx_title '  06101913' 
_shelx_refln_list_code          4 
_shelx_F_calc_maximum      208.02 
_exptl_crystal_F_000       632.00 
_reflns_d_resolution_high  0.7117 
 
loop_ 
 _symmetry_equiv_pos_as_xyz 
 'x, y, z' 
 '-x+1/2, y+1/2, -z+1/2' 
 '-x, -y, -z' 
 'x-1/2, -y-1/2, z-1/2' 
 
_cell_length_a    14.9327 
_cell_length_b     4.9301 
_cell_length_c    17.0355 
_cell_angle_alpha  90.000 
_cell_angle_beta   93.047 
_cell_angle_gamma  90.000 
 
_shelx_F_squared_multiplier     1.000 
 
loop_ 
 _refln_index_h 
 _refln_index_k 
 _refln_index_l 
 _refln_F_squared_calc 
 _refln_F_squared_meas 
 _refln_F_squared_sigma 
 _refln_observed_status 
   4   0   0     2037.34     1901.09     47.90 o 
   6   0   0     2641.08     2552.82     50.88 o 
   8   0   0      185.72      182.18     13.99 o 
  10   0   0       20.39       16.01      9.83 o 
  12   0   0      627.82      624.28     37.85 o 
  14   0   0     1127.64      996.02    212.02 o 
  16   0   0      756.95      780.25    271.17 o 
  18   0   0       31.80       13.49     11.59 o 
  20   0   0      595.59      945.85    101.85 o 
   1   1   0      624.36      586.30     12.25 o 
   2   1   0      168.04      154.90      6.57 o 
   3   1   0       84.10       84.14      4.65 o 
   4   1   0     2363.28     2078.00     44.30 o 
   5   1   0      503.78      541.12     12.14 o 
   6   1   0     4164.49     4094.58     73.28 o 
   7   1   0      176.65      189.63      8.10 o 
   8   1   0     6189.60     6300.38    119.35 o 
   9   1   0      191.17      208.87      9.62 o 
  10   1   0     2987.15     2949.49     60.04 o 
  11   1   0       42.07       36.25      6.58 o 
  12   1   0      138.88      114.23     12.02 o 
  13   1   0      164.83      160.58     11.79 o 
  14   1   0      111.37      102.42      9.30 o 
  15   1   0        2.54       -0.43      4.58 o 
  16   1   0      272.43      309.90     38.90 o 
  17   1   0        4.85        6.35      4.50 o 
  18   1   0       34.06       30.78     16.70 o 
  19   1   0       23.21       21.40     10.05 o 
  20   1   0        0.65      -10.13     12.23 o 
   0   2   0     2041.11     1610.92     82.20 o 
   1   2   0     1189.54     1181.87     34.78 o 
   2   2   0     3116.90     2971.03     60.21 o 
   3   2   0        0.02       -0.58      3.69 o 
   4   2   0     2096.99     1873.29     45.05 o 
   5   2   0       71.37       80.10      5.82 o 
   6   2   0        2.19       10.85      3.09 o 
   7   2   0       81.50       97.72      7.15 o 
   8   2   0       52.65       71.47     20.23 o 
   9   2   0      492.89      505.82     24.22 o 
  10   2   0      100.25       87.16     15.36 o 
  11   2   0      860.72      926.76     36.78 o 
  12   2   0      407.78      418.44     25.70 o 
  13   2   0       53.36       56.85     17.68 o 
  14   2   0       71.57       73.85     12.47 o 
  15   2   0        0.01        0.18      9.30 o 
  16   2   0      218.89      235.46     22.37 o 
  17   2   0        0.01       -3.25     11.53 o 
  18   2   0       78.56       87.64     15.81 o 
  19   2   0        2.40       -3.32     13.00 o 
  20   2   0        4.55       11.50     10.41 o 
   1   3   0      728.60      714.65     29.95 o 
   2   3   0       42.45       69.85     19.74 o 
   3   3   0     1243.37     1258.59     30.79 o 
   4   3   0     1596.99     1606.55     43.63 o 
   5   3   0      298.01      303.98     17.96 o 
   6   3   0     1380.02     1402.95     39.65 o 
   7   3   0        1.69       -0.32      3.14 o 
   8   3   0      318.41      313.56     22.97 o 
   9   3   0      216.55      233.88     21.50 o 
  10   3   0     1640.21     1839.05    117.33 o 
  11   3   0      167.30      194.51     20.88 o 
  12   3   0      357.20      422.36     47.78 o 
  13   3   0      104.60       71.68     23.15 o 
  14   3   0       93.92       91.65     60.62 o 
  15   3   0      173.30      147.99     68.25 o 
  16   3   0      148.43      115.67     40.67 o 
  17   3   0       13.29       19.22     23.03 o 
  18   3   0       24.17        4.78     12.64 o 
   0   4   0      102.01      126.40     34.14 o 
   1   4   0        1.14        5.61      7.49 o 
   2   4   0      431.88      476.60     22.19 o 
   3   4   0      302.14      336.10     18.22 o 
   4   4   0       15.18        7.93      6.67 o 
   5   4   0       66.50       52.25     12.29 o 
   6   4   0      404.07      446.93     33.61 o 
   7   4   0        0.85        1.19      6.57 o 
   8   4   0       78.84       78.46      9.28 o 
   9   4   0      329.44      312.69     21.45 o 
  10   4   0       45.51       27.29     14.81 o 
  11   4   0      253.42      255.18     34.06 o 
  12   4   0        3.00        9.01     13.12 o 
  13   4   0       39.60        3.92     13.25 o 
  14   4   0      171.54      196.21     31.76 o 
  15   4   0       52.10       40.12     21.71 o 
  16   4   0       59.34       21.64     18.93 o 
  17   4   0        1.82        1.24     10.07 o 
   1   5   0       97.04      108.64     17.14 o 
   2   5   0       21.74       19.67      9.55 o 
   3   5   0      476.84      459.67     21.84 o 
   4   5   0      101.45       97.44     18.56 o 
   5   5   0       24.82       15.56      8.48 o 
   6   5   0       76.24       81.46     14.49 o 
   7   5   0        0.13       -1.98      6.96 o 
   8   5   0       36.28       25.72      7.30 o 
   9   5   0       29.30       36.49     21.39 o 
  10   5   0      189.68      226.72     58.38 o 
  11   5   0       31.70       46.86     19.09 o 
  12   5   0        4.60        1.94     14.13 o 
  13   5   0        1.52       14.36     31.86 o 
  14   5   0        0.65       -2.27     11.37 o 
   1   6   0       37.21       41.46     12.64 o 
   2   6   0        1.81       -8.12      8.12 o 
   3   6   0       12.80       18.43      7.66 o 
   4   6   0        7.89       -0.76      6.74 o 
   5   6   0       11.97       16.92     12.12 o 
   6   6   0       68.55       63.33     18.08 o 
   7   6   0        0.13       -4.33     14.88 o 
   8   6   0        0.97        3.20     17.21 o 
   9   6   0       42.10       68.36     25.69 o 
  10   6   0        0.32       46.13     29.27 o 
 -19   0   1      120.55       82.09     34.98 o 
 -17   0   1        3.22        1.53      9.27 o 
 -15   0   1      441.89      340.26    122.85 o 
 -13   0   1     3492.50     3386.12    357.23 o 
 -11   0   1      532.25      503.46     33.66 o 
  -9   0   1     1861.95     1867.67     63.02 o 
  -7   0   1     8898.42     8666.32    294.14 o 
  -5   0   1     3746.47     3776.57    151.43 o 
  -3   0   1     6685.45     6600.99    158.70 o 
   3   0   1       70.01       58.91      4.34 o 
   5   0   1      300.27      342.58     12.98 o 
   7   0   1     3940.54     3966.94     93.43 o 
   9   0   1      142.20      157.90     11.59 o 
  11   0   1     1797.79     1780.75     57.16 o 
  13   0   1     6036.77     5925.90    433.72 o 
  15   0   1      117.48       99.87     33.15 o 
  17   0   1       26.30       17.38     12.50 o 
  19   0   1       40.59       -9.79     13.61 o 
 -20   1   1        3.32        6.07      9.38 o 
 -19   1   1      328.71      319.43     79.75 o 
 -18   1   1        3.76        5.97      7.59 o 
 -17   1   1      751.46      777.83    162.55 o 
 -16   1   1       35.75       23.32      7.41 o 
 -15   1   1        0.24       -1.94      4.43 o 
 -14   1   1      685.73      789.23     36.56 o 
 -13   1   1      251.02      230.84     17.50 o 
 -12   1   1       62.56       63.04      8.60 o 
 -11   1   1      228.40      218.17     12.91 o 
 -10   1   1      127.69      109.75     11.68 o 
  -9   1   1       19.27       24.37      6.69 o 
  -8   1   1      726.60      734.54     18.75 o 
  -7   1   1      178.50      197.21      9.67 o 
  -6   1   1      278.06      273.43     12.92 o 
  -5   1   1     2442.66     2390.66     45.09 o 
  -4   1   1      402.29      395.90     13.73 o 
  -3   1   1      157.27      190.82      9.92 o 
  -2   1   1     4219.47     3916.97     72.82 o 
  -1   1   1       73.57       70.77      5.64 o 
   0   1   1      635.86      565.61     15.12 o 
   1   1   1      926.62      744.63     14.50 o 
   2   1   1     2090.47     1809.16     39.70 o 
   3   1   1    28652.42    26699.21    938.07 o 
   4   1   1     4566.75     4522.22    161.38 o 
   5   1   1     1332.82     1218.44     22.38 o 
   6   1   1     1351.04     1416.13     22.04 o 
   7   1   1     1609.90     1561.37     26.21 o 
   8   1   1        9.96       17.93      3.53 o 
   9   1   1      368.65      357.30     12.28 o 
  10   1   1      328.06      320.85     11.78 o 
  11   1   1        6.35       11.29      5.01 o 
  12   1   1      754.84      687.16     40.84 o 
  13   1   1       32.91       27.82      6.44 o 
  14   1   1      593.37      666.74     55.34 o 
  15   1   1      424.34      423.05     84.72 o 
  16   1   1       58.90       34.32      7.85 o 
  17   1   1       13.25        0.86      9.00 o 
  18   1   1       20.64       16.37     11.36 o 
  19   1   1      117.21       96.28     28.48 o 
  20   1   1       46.65       51.22     15.68 o 
 -20   2   1        2.14        7.22     12.67 o 
 -19   2   1       10.08        8.54     15.03 o 
 -18   2   1        5.14       15.13     34.55 o 
 -17   2   1        1.39       11.55     12.08 o 
 -16   2   1      128.43      140.64     28.91 o 
 -15   2   1       13.04       12.97      6.46 o 
 -14   2   1       32.88       17.25      7.26 o 
 -13   2   1      169.62      187.94     15.30 o 
 -12   2   1      114.97       99.84      9.50 o 
 -11   2   1      188.03      197.30     22.94 o 
 -10   2   1      734.96      722.95     32.10 o 
  -9   2   1      175.09      167.21     16.31 o 
  -8   2   1       36.75       45.78      6.37 o 
  -7   2   1      469.10      377.47     11.84 o 
  -6   2   1       21.53       22.75      4.32 o 
  -5   2   1      319.81      258.63     12.38 o 
  -4   2   1      148.16      153.57     10.10 o 
  -3   2   1     1590.24     1391.11     26.08 o 
  -2   2   1     4434.77     4238.71     89.94 o 
  -1   2   1      729.06      673.07     20.42 o 
   0   2   1       75.43       86.92      8.98 o 
   1   2   1        5.39        1.54      4.77 o 
   2   2   1      201.33      205.64     20.51 o 
   3   2   1      138.62      146.67     19.04 o 
   4   2   1     3461.26     3448.52     65.60 o 
   5   2   1       31.63       57.17     11.34 o 
   6   2   1     1642.26     1635.49     58.38 o 
   7   2   1       63.00       80.53     18.02 o 
   8   2   1      208.23      268.27     24.21 o 
   9   2   1      859.68      560.45    293.21 o 
  10   2   1       19.90       22.41      8.68 o 
  11   2   1      315.16      362.18     19.70 o 
  12   2   1      133.17      134.99     15.22 o 
  13   2   1       32.00       29.84     10.70 o 
  14   2   1       11.01        8.55     12.47 o 
  15   2   1        1.33       17.02      9.78 o 
  16   2   1        9.73        4.83     10.09 o 
  17   2   1        9.25       21.08     13.00 o 
  18   2   1      153.48      155.82     40.77 o 
  19   2   1        0.55        7.07     10.22 o 
 -18   3   1        7.82       -7.70     21.13 o 
 -17   3   1       87.97      129.34     40.73 o 
 -16   3   1       50.47       40.51     18.74 o 
 -15   3   1      201.99      238.36    145.87 o 
 -14   3   1        4.08       -0.74      9.85 o 
 -13   3   1      594.67      646.90     34.37 o 
 -12   3   1      611.80      668.33     40.68 o 
 -11   3   1      384.59      417.05     44.67 o 
 -10   3   1      934.98      998.12     93.78 o 
  -9   3   1      602.96      599.10     16.17 o 
  -8   3   1       95.76       97.72     10.18 o 
  -7   3   1       94.67       96.29      8.65 o 
  -6   3   1     1424.45     1436.97     40.47 o 
  -5   3   1       11.66       19.06     10.97 o 
  -4   3   1      829.99      873.13     40.58 o 
  -3   3   1     1813.50     1709.10     42.06 o 
  -2   3   1       87.84       76.79     11.32 o 
  -1   3   1      162.86      155.04     15.97 o 
   0   3   1      644.96      630.14     27.34 o 
   1   3   1     2737.29     2818.41     67.18 o 
   2   3   1       47.63      148.12     71.66 o 
   3   3   1     1701.85     1656.62     70.77 o 
   4   3   1      148.60      143.51     11.23 o 
   5   3   1      332.08      347.08     19.88 o 
   6   3   1       30.75       29.13      7.59 o 
   7   3   1       53.05       71.12     18.50 o 
   8   3   1      405.30      393.75     29.52 o 
   9   3   1      126.68      112.57     22.61 o 
  10   3   1      159.15      218.00     20.68 o 
  11   3   1       71.07       55.65     17.66 o 
  12   3   1        9.68        3.94      8.57 o 
  13   3   1       30.79       40.23     14.39 o 
  14   3   1      755.35      945.89    117.68 o 
  15   3   1       10.08        6.80     11.78 o 
  16   3   1      276.20      310.53     83.72 o 
  17   3   1      136.83      168.95     32.88 o 
  18   3   1        0.32        5.81     12.84 o 
 -17   4   1       34.43       22.39     19.51 o 
 -16   4   1      200.54      249.89     96.77 o 
 -15   4   1        9.05       16.64     14.41 o 
 -14   4   1      163.69      135.70     99.33 o 
 -13   4   1       22.08       22.06     20.33 o 
 -12   4   1       13.36       -0.20     12.33 o 
 -11   4   1       17.19       33.64     18.62 o 
 -10   4   1      123.58      114.93     28.43 o 
  -9   4   1       31.89       32.19      5.86 o 
  -8   4   1        8.04        9.79      6.43 o 
  -7   4   1      282.04      290.33     16.75 o 
  -6   4   1        3.62        5.72      5.64 o 
  -5   4   1      612.08      655.85     24.72 o 
  -4   4   1     1278.93     1341.09     34.54 o 
  -3   4   1      794.78      834.00     26.65 o 
  -2   4   1     1383.58     1440.10     71.29 o 
  -1   4   1      298.04      340.31     17.77 o 
   0   4   1       21.81       23.01     12.75 o 
   1   4   1      146.33      183.45     22.97 o 
   2   4   1      557.09      577.16     30.64 o 
   3   4   1      172.38      197.65     16.82 o 
   4   4   1      516.22      545.52     27.00 o 
   5   4   1        0.40       -1.72      3.60 o 
   6   4   1      631.50      686.93     30.19 o 
   7   4   1       75.02       54.02      8.95 o 
   8   4   1      468.57      574.43     35.14 o 
   9   4   1       59.55      141.22     86.84 o 
  10   4   1      172.17      161.47     60.14 o 
  11   4   1        8.09      121.64     66.47 o 
  12   4   1        0.13        6.96     12.05 o 
  13   4   1       15.40        8.26     11.44 o 
  14   4   1        0.64        0.70     10.64 o 
  15   4   1        2.29        5.63     11.06 o 
  16   4   1       22.86       24.15     16.43 o 
  17   4   1        4.33       18.42     28.41 o 
 -14   5   1        0.30       -2.76     11.67 o 
 -13   5   1       57.29       36.02     27.85 o 
 -12   5   1      304.53      407.09     36.13 o 
 -11   5   1       69.00       99.50     30.20 o 
 -10   5   1      142.97      207.42     32.10 o 
  -9   5   1      120.08      150.74     27.66 o 
  -8   5   1      522.69      501.55     55.35 o 
  -7   5   1       40.34       51.79     10.62 o 
  -6   5   1      174.52      190.37     16.42 o 
  -5   5   1       61.42       47.05     13.02 o 
  -4   5   1       28.94       19.95      8.50 o 
  -3   5   1       95.00       90.45     15.92 o 
  -2   5   1       76.33       75.81     10.61 o 
  -1   5   1        0.08        5.40     11.14 o 
   0   5   1       98.42      105.70     17.83 o 
   1   5   1        0.14       12.46     11.11 o 
   2   5   1       65.56       51.91     20.77 o 
   3   5   1      325.01      318.19     25.99 o 
   4   5   1      449.65      446.86     30.39 o 
   5   5   1       22.93       36.75     11.54 o 
   6   5   1       77.04       72.11     13.97 o 
   7   5   1       36.29       24.04     17.85 o 
   8   5   1      204.30      252.72     24.88 o 
   9   5   1        4.34       12.96     14.98 o 
  10   5   1        3.43        5.33     22.09 o 
  11   5   1       29.47       43.13     18.10 o 
  12   5   1      275.74      464.38     45.42 o 
  13   5   1       14.93        2.15     10.71 o 
  14   5   1      178.56      272.36     38.84 o 
 -10   6   1       19.20       34.41     16.38 o 
  -9   6   1        0.18       -1.40     13.54 o 
  -8   6   1        0.88        5.17     12.58 o 
  -7   6   1       32.77       16.25     17.22 o 
  -6   6   1       69.02       66.52     16.54 o 
  -5   6   1       13.00        1.53     11.13 o 
  -4   6   1      122.77      116.79     18.87 o 
  -3   6   1       64.78       61.34     12.63 o 
  -2   6   1      295.39      249.02     21.58 o 
  -1   6   1       31.70       25.11      8.55 o 
   0   6   1        7.35       -6.30     18.98 o 
   1   6   1       25.90       25.69     10.72 o 
   2   6   1        9.04        7.63      9.11 o 
   3   6   1        0.14       -8.39      8.39 o 
   4   6   1       55.96       57.56     11.16 o 
   5   6   1      132.89      129.22     28.55 o 
   6   6   1      211.74      238.33     26.20 o 
   7   6   1      102.89      101.74     26.80 o 
   8   6   1       14.26       43.93     18.83 o 
   9   6   1        0.09        9.26     16.04 o 
  10   6   1        8.97        5.74     21.25 o 
 -20   0   2        9.04        7.06      8.14 o 
 -18   0   2        0.32       11.74      8.29 o 
 -16   0   2        9.51       -0.77      7.49 o 
 -14   0   2     2050.84     1881.40    185.75 o 
 -12   0   2      506.68      465.68     30.15 o 
 -10   0   2      320.88      341.70     23.09 o 
  -8   0   2      324.12      373.54     38.20 o 
  -6   0   2      687.38      623.53     29.82 o 
  -4   0   2        9.27       10.26      7.01 o 
  -2   0   2     8726.17     8260.40    332.59 o 
   2   0   2     1507.44     1406.03     21.95 o 
   4   0   2     8230.39     7855.47    167.13 o 
   6   0   2      310.54      335.00     15.23 o 
   8   0   2       21.18       22.52     12.20 o 
  10   0   2      120.39      141.05     14.87 o 
  12   0   2      312.94      299.98     20.41 o 
  14   0   2        1.93        3.23     11.81 o 
  16   0   2      325.90      235.21    107.96 o 
  18   0   2      116.00       61.49     16.52 o 
  20   0   2       83.04       94.35     39.75 o 
 -20   1   2        0.94       13.61     11.74 o 
 -19   1   2       20.84       29.58     16.18 o 
 -18   1   2        0.57      -11.86     12.29 o 
 -17   1   2       87.17       66.79     15.36 o 
 -16   1   2       81.06       75.33     18.39 o 
 -15   1   2      432.97      375.90     61.37 o 
 -14   1   2       57.61       50.44     11.95 o 
 -13   1   2      228.08      211.68     13.62 o 
 -12   1   2       16.40        8.83      6.69 o 
 -11   1   2        0.71        8.88      6.65 o 
 -10   1   2       75.20       78.22      7.74 o 
  -9   1   2       27.71       35.52      8.60 o 
  -8   1   2      405.82      362.77     15.18 o 
  -7   1   2       30.57       58.14     15.66 o 
  -6   1   2     1286.23     1322.03     24.71 o 
  -5   1   2      692.56      714.64     19.36 o 
  -4   1   2     1217.27     1107.93     24.37 o 
  -3   1   2     1522.20     1341.14     29.37 o 
  -2   1   2     3458.23     3069.65     85.28 o 
  -1   1   2     8473.42     8182.72    245.55 o 
   0   1   2       55.64       59.56      6.10 o 
   1   1   2      230.91      252.73     13.80 o 
   2   1   2     1422.12     1299.82     23.34 o 
   3   1   2       39.85       42.97      3.53 o 
   4   1   2        1.74       -0.01      3.65 o 
   5   1   2     6346.77     6466.25    128.25 o 
   6   1   2        2.14        7.12      5.57 o 
   7   1   2     1212.85     1188.46     19.20 o 
   8   1   2        2.99        2.11      3.08 o 
   9   1   2       39.40       43.49      5.11 o 
  10   1   2      239.16      188.11     11.13 o 
  11   1   2      370.44      348.86     12.06 o 
  12   1   2     1304.92     1237.94     54.20 o 
  13   1   2      145.03      138.68     12.53 o 
  14   1   2      393.33      407.22     33.70 o 
  15   1   2        7.42        6.82      4.48 o 
  16   1   2       20.29       10.54      7.61 o 
  17   1   2        0.02       -2.56      8.58 o 
  18   1   2       46.81       50.67     16.01 o 
  19   1   2       98.56       89.74     21.73 o 
  20   1   2       37.49       23.25     15.04 o 
 -20   2   2       13.19       -0.84     10.48 o 
 -19   2   2        9.48       -9.59     11.56 o 
 -18   2   2       15.71      -15.71     17.49 o 
 -17   2   2       38.05       29.57     32.48 o 
 -16   2   2      136.05       97.74     19.21 o 
 -15   2   2       29.72       28.85      8.89 o 
 -14   2   2        2.64       -5.63      5.63 o 
 -13   2   2      349.61      410.52     44.47 o 
 -12   2   2      519.33      504.07     30.69 o 
 -11   2   2      736.60      860.11     35.07 o 
 -10   2   2      503.95      520.47     20.17 o 
  -9   2   2     1577.94     1756.42     49.18 o 
  -8   2   2       11.58        9.80      3.80 o 
  -7   2   2     1468.87     1466.96     35.29 o 
  -6   2   2       57.45       67.61      6.92 o 
  -5   2   2      329.10      274.88      9.60 o 
  -4   2   2        7.86        4.75      9.42 o 
  -3   2   2     2172.26     1959.71     56.44 o 
  -2   2   2       37.31       43.21      7.49 o 
  -1   2   2      268.57      231.23     11.74 o 
   0   2   2     1076.87     1049.39     25.85 o 
   1   2   2     1946.64     1953.16     44.21 o 
   2   2   2     3478.04     3471.04     71.01 o 
   3   2   2     1102.77     1028.76     23.62 o 
   4   2   2       24.36       32.30      4.54 o 
   5   2   2     3149.40     3134.36     85.36 o 
   6   2   2        1.54        6.98      8.92 o 
   7   2   2      328.26      337.98     28.10 o 
   8   2   2     1650.85     1710.20     53.45 o 
   9   2   2      107.00      118.72     11.42 o 
  10   2   2        8.11        2.65      7.49 o 
  11   2   2      166.74      186.24     17.72 o 
  12   2   2       81.16      100.01     13.29 o 
  13   2   2      107.49      145.01     19.48 o 
  14   2   2        9.74        5.53     12.72 o 
  15   2   2       32.61       29.62     17.29 o 
  16   2   2       52.27       57.68     13.37 o 
  17   2   2      241.01      252.63     72.68 o 
  18   2   2       31.64       30.40     20.02 o 
  19   2   2       72.61       62.42     24.72 o 
 -18   3   2       62.24       64.25     33.56 o 
 -17   3   2       14.53       13.87     12.38 o 
 -16   3   2       19.18       18.14     13.14 o 
 -15   3   2       71.63       83.92     22.76 o 
 -14   3   2        7.80       -0.29     12.03 o 
 -13   3   2      638.09      719.95     64.43 o 
 -12   3   2       14.32        8.62      5.58 o 
 -11   3   2      427.50      405.52     31.77 o 
 -10   3   2      438.52      431.35     18.10 o 
  -9   3   2        1.71        3.17      7.48 o 
  -8   3   2       26.73       18.13     12.56 o 
  -7   3   2      283.68      308.91     12.25 o 
  -6   3   2      275.56      293.08     12.77 o 
  -5   3   2      166.28      164.30     16.77 o 
  -4   3   2       65.16       58.27     12.54 o 
  -3   3   2       10.25       13.49      5.33 o 
  -2   3   2      239.04      272.53     14.81 o 
  -1   3   2      166.05      156.73     16.81 o 
   0   3   2        6.39       18.26      7.32 o 
   1   3   2     6245.52     6167.70    148.87 o 
   2   3   2      351.02      354.90     15.63 o 
   3   3   2      669.95      634.17     29.57 o 
   4   3   2      260.71      243.94     12.37 o 
   5   3   2      231.66      211.94     10.11 o 
   6   3   2      290.01      278.61     15.01 o 
   7   3   2     1543.72     1568.01     80.17 o 
   8   3   2      342.53      333.05     30.99 o 
   9   3   2      281.03      303.45     26.83 o 
  10   3   2       22.75        2.21     19.10 o 
  11   3   2       29.17       16.12     11.15 o 
  12   3   2       39.04       31.67     17.95 o 
  13   3   2        0.49      -12.93     12.93 o 
  14   3   2        0.59      -12.13     14.60 o 
  15   3   2        5.71        2.87     11.01 o 
  16   3   2        0.01       -1.43     16.23 o 
  17   3   2       12.36       15.61     21.89 o 
  18   3   2        1.32        4.77     12.40 o 
 -17   4   2        1.66        5.32     17.61 o 
 -16   4   2        5.06       -1.83     12.36 o 
 -15   4   2        5.04       -2.80     17.53 o 
 -14   4   2        0.03       -7.10     15.44 o 
 -13   4   2       15.80       19.53     19.21 o 
 -12   4   2      110.88      169.01     64.56 o 
 -11   4   2      265.39      219.82     69.98 o 
 -10   4   2      178.70      179.24     15.62 o 
  -9   4   2      370.04      397.72     21.02 o 
  -8   4   2        8.41       18.30      6.94 o 
  -7   4   2      832.86      960.85     36.66 o 
  -6   4   2      938.03     1045.88     36.99 o 
  -5   4   2     2271.36     2538.60     84.28 o 
  -4   4   2       65.17       78.22     13.45 o 
  -3   4   2     3136.55     3378.75     84.78 o 
  -2   4   2      459.18      466.39     23.50 o 
  -1   4   2      961.63     1067.09     40.59 o 
   0   4   2       11.13       10.77      6.58 o 
   1   4   2      206.99      237.89     21.52 o 
   2   4   2        3.94        5.68      6.94 o 
   3   4   2        0.27        8.52      6.99 o 
   4   4   2        2.27        0.28      5.40 o 
   5   4   2       40.76       37.81     13.46 o 
   6   4   2       15.58        9.54      7.42 o 
   7   4   2      231.51      240.81     27.61 o 
   8   4   2      104.23      160.33     48.32 o 
   9   4   2     1249.52     1412.91     90.44 o 
  10   4   2       77.52      104.86     36.66 o 
  11   4   2     1086.99     1310.25     62.97 o 
  12   4   2        0.03        0.14     11.34 o 
  13   4   2       88.49       48.04     24.78 o 
  14   4   2      155.53      129.08     68.37 o 
  15   4   2      229.09      325.56     96.44 o 
  16   4   2       26.24       26.22     25.48 o 
 -14   5   2       25.47       32.80     30.54 o 
 -13   5   2      169.61      231.05     32.72 o 
 -12   5   2       67.49       41.81     29.37 o 
 -11   5   2      302.00      440.82     39.73 o 
 -10   5   2      137.31      221.47     36.70 o 
  -9   5   2       94.71      123.87     24.66 o 
  -8   5   2        2.12       -1.97     11.16 o 
  -7   5   2       84.36       89.48     12.09 o 
  -6   5   2        1.31        3.81     12.48 o 
  -5   5   2        9.51       19.42     11.25 o 
  -4   5   2       89.73       75.69     15.61 o 
  -3   5   2      107.36      135.81     13.13 o 
  -2   5   2        2.50        4.58     11.01 o 
  -1   5   2      908.62     1058.02     44.89 o 
   0   5   2      252.94      253.58     39.41 o 
   1   5   2     1377.05     1545.15     55.12 o 
   2   5   2       95.22       99.59     27.61 o 
   3   5   2      599.79      677.15     55.29 o 
   4   5   2      321.21      313.32     21.76 o 
   5   5   2     1302.46     1324.45     96.84 o 
   6   5   2      153.29      194.52     23.88 o 
   7   5   2      205.22      270.22     30.53 o 
   8   5   2      122.64      113.04     45.63 o 
   9   5   2       36.91       58.51     21.88 o 
  10   5   2       83.50      116.97     24.66 o 
  11   5   2        0.24       -0.47     34.81 o 
  12   5   2       10.32       -2.70     12.46 o 
  13   5   2        4.28        1.34      8.81 o 
  14   5   2        6.56       -5.13     19.12 o 
 -10   6   2       31.15        8.23     20.56 o 
  -9   6   2      126.61      198.79     33.75 o 
  -8   6   2      127.12      170.48     31.22 o 
  -7   6   2      149.49      202.25     35.34 o 
  -6   6   2       10.52        6.16     10.74 o 
  -5   6   2      123.69      111.59     18.95 o 
  -4   6   2       98.01       82.10     19.35 o 
  -3   6   2      260.16      230.79     30.47 o 
  -2   6   2      130.71      138.02     22.55 o 
  -1   6   2      308.09      348.20     41.04 o 
   0   6   2        3.65       16.31     11.05 o 
   1   6   2       83.55       81.29     32.29 o 
   2   6   2       46.43       17.17      9.99 o 
   3   6   2       11.10        8.08      7.32 o 
   4   6   2        0.16       -6.10      8.50 o 
   5   6   2       27.39       16.98     14.47 o 
   6   6   2       10.45        7.81     24.21 o 
   7   6   2      165.04      196.70     29.17 o 
   8   6   2       36.80       32.63     20.32 o 
   9   6   2       43.77       32.61     27.69 o 
  10   6   2       24.67       29.60     25.91 o 
 -19   0   3      125.30      110.45     54.35 o 
 -17   0   3       53.08       20.46     20.07 o 
 -15   0   3       32.45       41.22     17.16 o 
 -13   0   3       17.15       19.07     12.18 o 
 -11   0   3       83.47       80.97     13.45 o 
  -9   0   3     2307.79     2540.28    130.22 o 
  -7   0   3      665.05      594.01     27.69 o 
  -5   0   3    22555.75    22826.39    786.71 o 
  -3   0   3     9183.38     9366.80    332.99 o 
  -1   0   3    11298.88    10841.15    474.50 o 
   3   0   3      379.56      345.86     12.05 o 
   5   0   3      443.86      407.03     11.79 o 
   7   0   3      257.07      235.79     12.57 o 
   9   0   3      282.04      271.44     11.72 o 
  11   0   3      611.40      585.42     19.85 o 
  13   0   3       70.99       53.69     17.50 o 
  15   0   3      228.01      162.53     39.99 o 
  17   0   3     1962.92     1844.36    763.62 o 
 -20   1   3       17.85       23.41     14.47 o 
 -19   1   3       10.55       15.45     12.58 o 
 -18   1   3        1.55       -2.36      6.85 o 
 -17   1   3      157.71       92.87     14.20 o 
 -16   1   3       54.62       42.18     13.33 o 
 -15   1   3     1040.07     1188.34     96.74 o 
 -14   1   3       10.74       12.71      8.26 o 
 -13   1   3      603.39      590.82     39.24 o 
 -12   1   3      186.47      166.33     13.87 o 
 -11   1   3      605.81      641.30     25.22 o 
 -10   1   3      196.74      223.80     16.38 o 
  -9   1   3      407.18      368.99     17.78 o 
  -8   1   3     1039.96     1083.94     25.38 o 
  -7   1   3       94.55       64.10      8.51 o 
  -6   1   3     1320.96     1413.29     28.74 o 
  -5   1   3       48.61       53.09      6.35 o 
  -4   1   3        0.30        2.34      3.88 o 
  -3   1   3        9.12       12.79      6.87 o 
  -2   1   3    11503.53    11382.71    270.97 o 
  -1   1   3     4532.97     4262.04     97.72 o 
   0   1   3     5964.26     6070.86    133.15 o 
   1   1   3      519.72      458.61     13.47 o 
   2   1   3      741.85      682.74     18.12 o 
   3   1   3    10841.71    10661.86    222.62 o 
   4   1   3     4238.60     4407.80     71.02 o 
   5   1   3     6232.64     5876.61    122.13 o 
   6   1   3      353.97      356.90     12.49 o 
   7   1   3      184.25      120.43      6.02 o 
   8   1   3      482.24      486.94      9.98 o 
   9   1   3     1338.24     1283.23     42.87 o 
  10   1   3       92.17       85.21      6.22 o 
  11   1   3     2029.02     1960.48     54.72 o 
  12   1   3      876.24      775.39     51.13 o 
  13   1   3      287.82      315.77     27.73 o 
  14   1   3       67.65       52.29     10.12 o 
  15   1   3       64.39       45.07     12.46 o 
  16   1   3       11.80        9.66      6.53 o 
  17   1   3       27.99       28.51     15.74 o 
  18   1   3       72.37       62.68     16.83 o 
  19   1   3      203.39      154.45     50.14 o 
  20   1   3        6.98        2.60      8.38 o 
 -20   2   3       13.63      -10.03     14.44 o 
 -19   2   3       54.54       53.21     20.09 o 
 -18   2   3       11.97       17.71     12.37 o 
 -17   2   3       29.79       28.62     14.68 o 
 -16   2   3      105.93      105.36     21.79 o 
 -15   2   3       12.52       -0.21      8.35 o 
 -14   2   3       10.38        4.37      5.89 o 
 -13   2   3      249.04      234.53     37.27 o 
 -12   2   3        6.43        1.79      5.64 o 
 -11   2   3      165.65      198.07     21.96 o 
 -10   2   3      242.89      250.11     20.90 o 
  -9   2   3      145.95      151.14     10.01 o 
  -8   2   3       15.42       23.18      8.13 o 
  -7   2   3     2472.32     2606.81     69.01 o 
  -6   2   3      581.28      605.71     18.83 o 
  -5   2   3     6089.04     5994.16    122.59 o 
  -4   2   3       99.47      100.64      9.17 o 
  -3   2   3       36.33       65.64      8.59 o 
  -2   2   3        0.72       -1.03      3.15 o 
  -1   2   3     2115.32     2140.62     68.31 o 
   0   2   3       80.19      104.53      8.58 o 
   1   2   3     5197.66     4946.53    119.61 o 
   2   2   3      311.50      298.00     13.48 o 
   3   2   3        7.27       27.34      6.04 o 
   4   2   3      663.26      609.57     12.53 o 
   5   2   3      531.77      514.65     32.28 o 
   6   2   3       96.85      113.56     15.83 o 
   7   2   3      556.57      511.89     40.57 o 
   8   2   3      123.58      119.11     17.95 o 
   9   2   3      731.45      738.88     28.12 o 
  10   2   3      211.64      222.04     18.85 o 
  11   2   3       64.46       68.79     10.96 o 
  12   2   3       68.62       92.56     11.96 o 
  13   2   3      794.22      917.35     35.74 o 
  14   2   3       12.65       13.56      8.65 o 
  15   2   3     1048.59     1246.55     60.32 o 
  16   2   3       64.64       48.18     16.72 o 
  17   2   3      113.06       84.73     41.39 o 
  18   2   3       23.87       25.25     12.90 o 
  19   2   3       90.94       65.74     24.21 o 
 -18   3   3        0.66        4.98     11.96 o 
 -17   3   3        9.35       42.57     18.37 o 
 -16   3   3        9.05        8.03     10.96 o 
 -15   3   3       19.45       16.09     13.35 o 
 -14   3   3        7.85       -7.52      9.55 o 
 -13   3   3       90.30       77.87     19.83 o 
 -12   3   3      177.34      142.70     15.73 o 
 -11   3   3       24.62       12.63      6.97 o 
 -10   3   3      116.14      130.37     13.04 o 
  -9   3   3      407.16      443.72     13.91 o 
  -8   3   3      506.85      542.70     18.03 o 
  -7   3   3       54.38       70.85      9.11 o 
  -6   3   3      308.80      327.68     13.78 o 
  -5   3   3       46.07       41.85      9.68 o 
  -4   3   3       20.68       20.85      6.94 o 
  -3   3   3      226.71      250.92     15.01 o 
  -2   3   3       92.12       94.99     11.17 o 
  -1   3   3      142.36      122.24     18.28 o 
   0   3   3      580.65      580.00     36.97 o 
   1   3   3     1427.82     1328.51     39.03 o 
   2   3   3      661.56      648.53     22.63 o 
   3   3   3       11.44        1.46      4.26 o 
   4   3   3      180.03      180.44     11.26 o 
   5   3   3      186.75      159.21     12.62 o 
   6   3   3       15.36       23.90     12.18 o 
   7   3   3     1690.92     1797.69     66.93 o 
   8   3   3     1016.96     1098.96     72.98 o 
   9   3   3       41.47       21.65     12.74 o 
  10   3   3       64.99       53.64     14.45 o 
  11   3   3      283.35      303.12     28.51 o 
  12   3   3       29.21       48.24     17.84 o 
  13   3   3        2.40      -11.24     11.24 o 
  14   3   3      257.91      273.45     28.55 o 
  15   3   3        6.48       -0.64      8.81 o 
  16   3   3        1.62        2.62     11.63 o 
  17   3   3       89.47       40.32     39.11 o 
  18   3   3        0.67       12.73     14.17 o 
 -17   4   3       13.54       23.00     20.27 o 
 -16   4   3      386.44      474.02     64.67 o 
 -15   4   3       50.12       -1.78     22.67 o 
 -14   4   3       49.34       44.11     20.50 o 
 -13   4   3       32.02       25.11     15.93 o 
 -12   4   3      361.91      508.12     46.15 o 
 -11   4   3       14.57       12.35      5.37 o 
 -10   4   3       86.47       91.66     10.87 o 
  -9   4   3      257.53      289.07     13.45 o 
  -8   4   3       22.93       16.63      8.23 o 
  -7   4   3       21.00        6.94      8.86 o 
  -6   4   3       36.22       36.52     13.59 o 
  -5   4   3      120.63      149.76     49.87 o 
  -4   4   3       12.71       15.31     10.36 o 
  -3   4   3      322.34      313.47     25.67 o 
  -2   4   3      368.45      344.60     20.86 o 
  -1   4   3      112.50      122.25     16.28 o 
   0   4   3      173.96      219.31     15.87 o 
   1   4   3       17.18       31.20     10.82 o 
   2   4   3      688.35      709.60     28.10 o 
   3   4   3       74.01       68.23     12.38 o 
   4   4   3      850.54      845.22     49.91 o 
   5   4   3        0.10        2.86      5.78 o 
   6   4   3        0.10       12.17      4.74 o 
   7   4   3      282.14      270.34     36.75 o 
   8   4   3     1340.51     1471.74     79.73 o 
   9   4   3      313.89      398.72     44.61 o 
  10   4   3      718.64      856.89     43.58 o 
  11   4   3      623.50      657.19     77.48 o 
  12   4   3       18.77        2.02     14.08 o 
  13   4   3       53.72       50.08     14.43 o 
  14   4   3       52.44       22.56     23.45 o 
  15   4   3       12.67       -1.29     12.33 o 
  16   4   3        9.55        5.86     15.57 o 
 -14   5   3        0.23       -0.69     16.33 o 
 -13   5   3        0.58      -22.27     22.27 o 
 -12   5   3       34.85       39.69     16.97 o 
 -11   5   3       67.44       33.88     20.06 o 
 -10   5   3      220.17      284.83     29.01 o 
  -9   5   3       12.06        9.58      6.57 o 
  -8   5   3      567.95      637.75     28.44 o 
  -7   5   3       89.26      101.70      8.56 o 
  -6   5   3      143.49      176.83     15.45 o 
  -5   5   3        0.58        1.74      9.74 o 
  -4   5   3       26.57       28.31      9.92 o 
  -3   5   3       86.85       64.61     18.84 o 
  -2   5   3        0.14        0.12      5.06 o 
  -1   5   3       50.22       44.18      8.96 o 
   0   5   3      444.06      474.02     36.46 o 
   1   5   3      323.17      376.02     30.62 o 
   2   5   3      240.92      224.65     31.07 o 
   3   5   3      200.35      231.98     35.84 o 
   4   5   3       31.89       41.04      8.56 o 
   5   5   3       12.94        6.41      6.60 o 
   6   5   3        5.89        7.03      7.24 o 
   7   5   3       14.30        7.64     37.49 o 
   8   5   3        2.51       -8.96     11.75 o 
   9   5   3       11.62       16.34     16.16 o 
  10   5   3       15.60       25.97     24.01 o 
  11   5   3        0.29       -2.61     12.23 o 
  12   5   3       75.80       55.76     22.42 o 
  13   5   3       26.36       34.27     22.05 o 
  14   5   3      147.61      208.65     28.46 o 
 -10   6   3       13.59        8.60     12.57 o 
  -9   6   3        6.03       -1.86     11.46 o 
  -8   6   3       50.31       48.05     22.37 o 
  -7   6   3       36.30       30.40     14.10 o 
  -6   6   3       52.58       35.34     12.52 o 
  -5   6   3        3.11       -3.19     11.76 o 
  -4   6   3       17.24       18.27      9.38 o 
  -3   6   3        0.17       10.24     11.51 o 
  -2   6   3        5.00        5.39      8.48 o 
  -1   6   3       16.43       20.81      7.99 o 
   0   6   3       18.30       14.60      7.45 o 
   1   6   3       36.09       32.13     10.28 o 
   2   6   3        9.44        1.42     11.78 o 
   3   6   3       87.35       63.32     12.86 o 
   4   6   3       28.36       31.34     10.91 o 
   5   6   3       20.87        6.64     19.31 o 
   6   6   3       34.43       46.45     30.34 o 
   7   6   3        7.40        8.28     19.41 o 
   8   6   3       28.73       -3.39     25.40 o 
   9   6   3       19.34       49.16     23.27 o 
  10   6   3        8.89       16.12     24.32 o 
 -20   0   4       23.23       49.67     16.22 o 
 -18   0   4      179.01      140.21     83.67 o 
 -16   0   4      335.91      320.01    136.95 o 
 -14   0   4       78.91       51.23     23.24 o 
 -12   0   4     1928.83     2093.61    128.27 o 
 -10   0   4     1648.07     1623.07     62.56 o 
  -8   0   4     6572.16     7154.98    204.33 o 
  -6   0   4      457.16      381.33     19.34 o 
  -4   0   4        3.14        3.39      7.22 o 
  -2   0   4      230.10      261.28     33.03 o 
   0   0   4      370.71      345.95     24.04 o 
   2   0   4     3342.61     3141.44     84.21 o 
   4   0   4     8994.91     9436.89    213.36 o 
   6   0   4     7068.69     6917.62    155.55 o 
   8   0   4    10031.62    10456.59    521.45 o 
  10   0   4      398.65      393.05     19.06 o 
  12   0   4      443.60      464.59     21.22 o 
  14   0   4      274.07      209.30     30.24 o 
  16   0   4      105.83       68.72     13.96 o 
  18   0   4      101.49      187.36     41.94 o 
  20   0   4       14.05       22.57     27.30 o 
 -20   1   4        0.32        3.76     15.42 o 
 -19   1   4        0.13      -14.15     18.66 o 
 -18   1   4      182.86      158.16     39.05 o 
 -17   1   4       10.04        3.71      5.58 o 
 -16   1   4      396.46      300.60     46.15 o 
 -15   1   4      584.16      421.66     62.86 o 
 -14   1   4       41.48       52.73     10.12 o 
 -13   1   4      268.87      276.22     21.39 o 
 -12   1   4        1.23        8.69      7.46 o 
 -11   1   4      171.21      172.87     18.59 o 
 -10   1   4      373.15      407.82     17.51 o 
  -9   1   4      203.93      211.78     17.11 o 
  -8   1   4      198.36      142.38     13.16 o 
  -7   1   4      552.38      568.03     22.09 o 
  -6   1   4      543.05      504.06     20.82 o 
  -5   1   4      619.32      636.99     17.84 o 
  -4   1   4     7191.89     6850.74    157.82 o 
  -3   1   4      118.16      131.07     12.03 o 
  -2   1   4    43272.66    42033.76   1308.57 o 
  -1   1   4     1907.02     1849.00     33.45 o 
   0   1   4     9292.69     9117.29    251.24 o 
   1   1   4     1603.60     1561.53     38.97 o 
   2   1   4      612.82      605.38     49.62 o 
   3   1   4     3066.61     2987.15     48.10 o 
   4   1   4     2555.71     2414.39     35.23 o 
   5   1   4     1512.84     1645.85     24.59 o 
   6   1   4       89.20       94.60      5.70 o 
   7   1   4      153.04      174.51     13.49 o 
   8   1   4       29.09       39.80      7.43 o 
   9   1   4      565.45      576.65     15.91 o 
  10   1   4     1092.05     1147.43     27.23 o 
  11   1   4      339.34      322.94     12.15 o 
  12   1   4     1144.52     1123.24     54.08 o 
  13   1   4      710.51      712.54     29.65 o 
  14   1   4      158.44      163.26     26.86 o 
  15   1   4       58.87       35.58      7.18 o 
  16   1   4      335.82      342.42     58.72 o 
  17   1   4       11.05        1.09      6.78 o 
  18   1   4       80.67       52.95     18.35 o 
  19   1   4        1.52       -8.47     10.23 o 
  20   1   4       83.32       17.10     12.65 o 
 -19   2   4        7.13       -2.03     14.92 o 
 -18   2   4       47.47       41.94     20.64 o 
 -17   2   4        1.30      -11.40     19.82 o 
 -16   2   4        6.66        2.63     10.83 o 
 -15   2   4       58.00       54.00     11.44 o 
 -14   2   4      539.99      585.74     40.71 o 
 -13   2   4      280.41      302.90     20.86 o 
 -12   2   4     1731.33     1824.87     98.25 o 
 -11   2   4        2.13        7.12      8.10 o 
 -10   2   4     1407.03     1530.99     49.75 o 
  -9   2   4      216.25      222.89     19.14 o 
  -8   2   4     1084.50     1164.55     36.96 o 
  -7   2   4       97.84      100.40      9.21 o 
  -6   2   4     1935.46     1958.83     54.65 o 
  -5   2   4      237.76      254.23     12.41 o 
  -4   2   4       72.66       77.60      6.95 o 
  -3   2   4      191.84      186.48      9.09 o 
  -2   2   4       28.79       28.91      6.14 o 
  -1   2   4     5086.21     5044.93    172.89 o 
   0   2   4     1195.43     1123.51     29.91 o 
   1   2   4      263.59      286.44     13.32 o 
   2   2   4     2130.94     2023.33     49.69 o 
   3   2   4      166.63      200.43     10.99 o 
   4   2   4      751.70      740.59     19.86 o 
   5   2   4      948.73      923.53     43.84 o 
   6   2   4     5607.13     5659.21    141.32 o 
   7   2   4     1260.07     1343.74     48.11 o 
   8   2   4     1577.58     1525.22     55.25 o 
   9   2   4        4.87       -1.32      5.78 o 
  10   2   4        8.33       10.29      8.43 o 
  11   2   4        0.38       -7.45      7.76 o 
  12   2   4      196.91      221.96     21.74 o 
  13   2   4       50.97       49.20      9.65 o 
  14   2   4      533.25      639.56     40.76 o 
  15   2   4       22.93       16.91      9.25 o 
  16   2   4       29.81       25.11     13.03 o 
  17   2   4        0.27       -1.89     11.29 o 
  18   2   4        1.12        1.03      6.67 o 
  19   2   4       57.11       40.76     13.35 o 
 -18   3   4      188.72      234.58     29.81 o 
 -17   3   4        8.00       21.54     29.99 o 
 -16   3   4       72.68       68.18     25.44 o 
 -15   3   4       21.03       36.01     16.98 o 
 -14   3   4       88.24       52.26     19.95 o 
 -13   3   4        5.18        8.04      5.76 o 
 -12   3   4        9.36       12.56      6.87 o 
 -11   3   4       14.94       10.98      4.69 o 
 -10   3   4      131.31      144.91     17.65 o 
  -9   3   4       50.75       47.35     19.11 o 
  -8   3   4       12.06        5.60      5.32 o 
  -7   3   4      630.95      681.20     26.05 o 
  -6   3   4     1682.92     1733.20     39.99 o 
  -5   3   4      214.57      229.46     14.96 o 
  -4   3   4     1078.06     1078.42     28.71 o 
  -3   3   4      247.27      260.82     13.86 o 
  -2   3   4     1161.16     1154.19     31.17 o 
  -1   3   4       91.56      100.68      8.91 o 
   0   3   4      432.99      409.24     30.64 o 
   1   3   4        6.13        5.05      8.70 o 
   2   3   4      272.81      257.63     19.38 o 
   3   3   4       66.35       90.82     10.88 o 
   4   3   4      215.02      201.48     12.09 o 
   5   3   4      263.63      281.38     11.35 o 
   6   3   4      152.72      181.00     24.60 o 
   8   3   4      229.90      226.18     30.42 o 
   9   3   4      778.28      702.43     42.70 o 
  10   3   4      127.83      117.61     15.49 o 
  11   3   4       17.76       15.88     12.64 o 
  12   3   4      105.16      125.82     15.43 o 
  13   3   4       10.84        9.81     11.18 o 
  14   3   4      287.57      253.43    100.05 o 
  15   3   4        5.64        3.83     14.11 o 
  16   3   4        7.68        3.37     11.35 o 
  17   3   4        6.52        8.04     15.10 o 
  18   3   4       69.02       54.26     29.62 o 
 -16   4   4        3.24       -5.67     13.72 o 
 -15   4   4       13.33       14.87     19.10 o 
 -14   4   4       13.03       -7.88     14.35 o 
 -13   4   4       19.04       12.01     15.27 o 
 -12   4   4       12.55       12.51     18.20 o 
 -11   4   4        5.60        3.98      5.74 o 
 -10   4   4      420.10      493.58     23.13 o 
  -9   4   4       16.99       18.74      5.25 o 
  -8   4   4      127.28      132.46     12.04 o 
  -7   4   4      181.63      188.97     11.89 o 
  -6   4   4      203.12      211.02     17.52 o 
  -5   4   4     2005.43     2135.50     63.97 o 
  -4   4   4      101.70       95.78     11.63 o 
  -3   4   4      155.71      154.25     13.16 o 
  -2   4   4       22.83       27.04      7.57 o 
  -1   4   4      372.80      349.94     15.59 o 
   0   4   4        0.24       -1.65      6.94 o 
   1   4   4      100.42      129.14     13.02 o 
   2   4   4      236.56      242.53     18.91 o 
   3   4   4        6.55       14.22      6.92 o 
   4   4   4     1062.91     1112.92     43.42 o 
   5   4   4       23.02       19.12      8.04 o 
   6   4   4       29.68       34.30      5.19 o 
   7   4   4        0.04        7.05     10.18 o 
   8   4   4       19.39       32.81     14.82 o 
   9   4   4       10.65       20.41     24.15 o 
  10   4   4      264.96      180.86     40.20 o 
  11   4   4       69.50       41.56     18.51 o 
  12   4   4        0.10        1.52      9.74 o 
  13   4   4      195.95       51.62     50.29 o 
  14   4   4       59.69       27.75     16.10 o 
  15   4   4        1.16       -7.06     12.24 o 
  16   4   4        1.90       -7.07     16.47 o 
 -14   5   4        2.42       -4.96     28.24 o 
 -13   5   4       91.69       95.57     71.91 o 
 -12   5   4        0.13       23.26     23.46 o 
 -11   5   4        8.01       10.54     15.26 o 
 -10   5   4        5.63       -7.77     15.92 o 
  -9   5   4       14.09       16.14      7.59 o 
  -8   5   4        2.57        5.41      5.63 o 
  -7   5   4        6.65        1.83      6.36 o 
  -6   5   4        5.83       -3.15     10.69 o 
  -5   5   4      102.11      121.09     26.26 o 
  -4   5   4       23.25       11.55      9.69 o 
  -3   5   4        2.22        6.93      9.66 o 
  -2   5   4        0.84       -4.59      8.99 o 
  -1   5   4       52.83       30.83     16.50 o 
   0   5   4       55.06       50.03     10.99 o 
   1   5   4        2.76        3.08     13.81 o 
   2   5   4       21.82       24.63     12.46 o 
   3   5   4       51.93       45.03     13.81 o 
   4   5   4        5.21        3.65      7.49 o 
   5   5   4        4.73        0.92      9.78 o 
   6   5   4        5.61        0.19      6.24 o 
   7   5   4       21.22       48.32     25.49 o 
   8   5   4       54.24       70.97     22.55 o 
   9   5   4      468.11      494.25     58.26 o 
  11   5   4       26.57       25.50     14.94 o 
  12   5   4       11.64       10.87     16.18 o 
  13   5   4       12.12       -7.45     13.26 o 
 -10   6   4        0.34       -3.95     18.09 o 
  -9   6   4       30.51       35.71     17.19 o 
  -8   6   4       14.49       29.48     23.72 o 
  -7   6   4        0.86        3.18      8.67 o 
  -6   6   4       12.41       17.94      8.49 o 
  -5   6   4       15.27        6.78      8.60 o 
  -4   6   4       39.55       28.99     11.54 o 
  -3   6   4       36.85       37.79     10.19 o 
  -2   6   4       35.46       45.61     11.24 o 
  -1   6   4       25.89       30.52     14.28 o 
   0   6   4       16.86       24.10     10.34 o 
   1   6   4      230.62      218.47     35.08 o 
   2   6   4      222.27      141.34     20.13 o 
   3   6   4       68.64       59.23     12.81 o 
   4   6   4        0.51        6.04     10.95 o 
   5   6   4        0.89       22.23     28.01 o 
   6   6   4        1.60       -0.25     20.82 o 
   7   6   4        4.72       21.78     25.37 o 
   8   6   4        1.05       -0.42     26.21 o 
   9   6   4        9.17        9.90     21.02 o 
 -19   0   5      298.47      185.32     24.22 o 
 -17   0   5       20.61       19.37     16.56 o 
 -15   0   5      225.83      203.10     28.86 o 
 -13   0   5       33.05       33.53     12.14 o 
 -11   0   5        0.08       -9.39     15.63 o 
  -9   0   5      387.76      427.49     24.97 o 
  -7   0   5     1592.88     1742.36     68.35 o 
  -5   0   5        9.47       11.36     13.56 o 
  -3   0   5      832.15      824.84     33.30 o 
  -1   0   5     2525.54     2404.49     78.73 o 
   1   0   5     4435.06     4141.42    160.74 o 
   3   0   5     4097.48     4379.00    187.17 o 
   5   0   5     4442.28     4236.43    266.51 o 
   7   0   5      228.18      232.38     14.57 o 
   9   0   5       57.24       57.47     12.12 o 
  11   0   5        0.47        4.31      6.61 o 
  13   0   5      250.44      279.77     26.10 o 
  15   0   5      198.36      156.97     32.24 o 
  17   0   5       11.45       15.47      8.96 o 
  19   0   5      300.83      461.42     63.02 o 
 -20   1   5        0.49        7.65     16.15 o 
 -19   1   5        7.22       11.77      9.17 o 
 -18   1   5       55.84       38.53     12.07 o 
 -17   1   5      169.01      117.21     24.92 o 
 -16   1   5       61.60       44.76     18.82 o 
 -15   1   5      279.04      286.91     25.08 o 
 -14   1   5       68.19       73.53     14.89 o 
 -13   1   5      191.09      203.45     14.24 o 
 -12   1   5       16.10        7.54      5.98 o 
 -11   1   5      452.57      437.36     20.08 o 
 -10   1   5       20.56       16.20     10.76 o 
  -9   1   5     2464.40     2434.00     78.76 o 
  -8   1   5      417.75      461.52     33.38 o 
  -7   1   5        5.65       27.46      6.88 o 
  -6   1   5      276.62      289.48     16.37 o 
  -5   1   5     2482.83     2633.80     55.96 o 
  -4   1   5      275.72      411.33    109.40 o 
  -3   1   5      427.02      378.89     13.96 o 
  -2   1   5     2852.31     2926.77     67.27 o 
  -1   1   5      877.18      841.28     22.51 o 
   0   1   5     2502.77     2588.91     77.50 o 
   1   1   5        1.88        6.60      5.37 o 
   2   1   5     6442.91     6538.14    159.15 o 
   3   1   5      478.90      452.59     12.70 o 
   4   1   5       73.81       90.93      6.19 o 
   5   1   5       13.16        9.94      3.13 o 
   6   1   5        3.91        5.18      2.33 o 
   7   1   5       19.24       16.91      3.23 o 
   8   1   5       66.57       92.77     10.24 o 
   9   1   5      514.30      502.58     16.07 o 
  10   1   5       14.86       13.28      4.50 o 
  11   1   5     1914.15     1979.82     41.96 o 
  12   1   5      285.63      266.36     13.96 o 
  13   1   5        8.67       14.73      8.51 o 
  14   1   5        0.06        2.78      3.76 o 
  15   1   5       17.93       14.69     12.27 o 
  16   1   5      168.08      173.44     64.91 o 
  17   1   5       38.72       34.34     11.12 o 
  18   1   5        0.15       -3.14      7.20 o 
  19   1   5        0.42      -13.47     13.47 o 
  20   1   5       16.85       -0.37     16.72 o 
 -19   2   5      212.94      275.70     31.90 o 
 -18   2   5        1.79       -2.82     14.28 o 
 -17   2   5        3.18       -6.56     13.73 o 
 -16   2   5      180.74      148.77     38.58 o 
 -15   2   5      100.17       82.75     14.51 o 
 -14   2   5      767.95      832.36     53.40 o 
 -13   2   5      518.64      498.17     30.99 o 
 -12   2   5      406.71      405.83     25.58 o 
 -11   2   5       17.62       14.19      8.36 o 
 -10   2   5      432.60      423.25     18.42 o 
  -9   2   5        0.11        8.93      7.76 o 
  -8   2   5      297.50      310.15     18.83 o 
  -7   2   5      836.51      924.49     35.40 o 
  -6   2   5        0.23       -4.58      4.85 o 
  -5   2   5        2.46       14.00      5.80 o 
  -4   2   5      386.64      403.87     17.61 o 
  -3   2   5      272.66      271.01     11.51 o 
  -2   2   5      297.41      312.20     20.25 o 
  -1   2   5      379.07      342.96     16.31 o 
   0   2   5       33.13       44.60      6.94 o 
   1   2   5     9608.24     9527.19    272.85 o 
   2   2   5       18.38      393.55    221.58 o 
   3   2   5      368.16      416.19     16.73 o 
   4   2   5       58.64       76.42      6.24 o 
   5   2   5      122.47      138.21     14.63 o 
   6   2   5      528.30      531.15     28.12 o 
   7   2   5      542.96      563.21     25.88 o 
   8   2   5      240.02      227.07     16.01 o 
   9   2   5        5.64       10.92      9.84 o 
  10   2   5     2009.58     2125.97     63.81 o 
  11   2   5      182.76      176.05     19.17 o 
  12   2   5     1773.59     1875.86     68.76 o 
  13   2   5      141.88      167.82     35.62 o 
  14   2   5      159.76      158.28     20.61 o 
  15   2   5       48.75       53.17     13.74 o 
  16   2   5        5.32       -5.49     11.25 o 
  17   2   5        0.09       -7.36     11.36 o 
  18   2   5        2.68        1.50     12.42 o 
  19   2   5        0.40       -7.36     12.95 o 
 -18   3   5      207.50      234.32     50.16 o 
 -17   3   5        7.63        6.91     15.35 o 
 -16   3   5       55.24       59.73     24.68 o 
 -15   3   5      146.05      115.36     19.00 o 
 -14   3   5       14.68       15.68      5.41 o 
 -13   3   5       34.97       40.20      8.22 o 
 -12   3   5       92.71       99.08     10.80 o 
 -11   3   5        4.87       12.68      6.09 o 
 -10   3   5      121.04      144.27     14.61 o 
  -9   3   5        0.40       -7.66      7.66 o 
  -8   3   5      431.87      519.31     31.82 o 
  -7   3   5     1785.41     1940.22     60.66 o 
  -6   3   5      406.78      402.34     15.93 o 
  -5   3   5      988.66     1013.28     41.23 o 
  -4   3   5     1153.80     1183.74     37.36 o 
  -3   3   5      442.26      439.35     22.15 o 
  -2   3   5      717.51      741.88     29.45 o 
  -1   3   5      386.13      412.08     22.77 o 
   0   3   5     1517.53     1468.08     45.34 o 
   1   3   5       36.00       44.15      9.75 o 
   2   3   5     2432.24     2454.74     58.66 o 
   3   3   5      105.19      116.57     10.19 o 
   4   3   5      871.57      873.41     27.40 o 
   5   3   5       16.99       11.28      4.33 o 
   6   3   5     1119.01     1171.23     55.94 o 
   7   3   5      834.07      850.94     42.17 o 
   8   3   5        0.20        4.74      8.55 o 
   9   3   5     1321.50     1371.08    102.91 o 
  10   3   5      125.48      118.83     19.38 o 
  11   3   5        3.56        6.92     11.25 o 
  12   3   5       72.04       75.05     49.04 o 
  13   3   5       14.98       24.57     11.47 o 
  14   3   5      128.96      128.11     35.32 o 
  15   3   5        0.02        4.60     10.03 o 
  16   3   5      114.72       93.35     68.82 o 
  17   3   5       15.03        8.65     11.44 o 
  18   3   5      208.44      293.59     59.54 o 
 -16   4   5        6.08        5.18     20.79 o 
 -15   4   5      211.26      259.63     39.95 o 
 -14   4   5      128.26      121.19     27.00 o 
 -13   4   5       54.44       52.75     23.41 o 
 -12   4   5       71.16       51.66     17.12 o 
 -11   4   5       56.87       56.78     11.14 o 
 -10   4   5      138.36      153.35     13.08 o 
  -9   4   5      113.80      124.82     12.95 o 
  -8   4   5      611.77      725.11     38.59 o 
  -7   4   5       17.73       22.13     11.63 o 
  -6   4   5       62.23       78.72     12.11 o 
  -5   4   5        1.32        3.24      5.53 o 
  -4   4   5        7.85       11.24      5.98 o 
  -3   4   5      134.30      135.36     22.07 o 
  -2   4   5      278.85      273.73     21.42 o 
  -1   4   5      306.65      293.71     16.71 o 
   0   4   5       23.57       18.45     10.31 o 
   1   4   5       68.37       68.17     10.21 o 
   2   4   5        1.49       10.07      8.32 o 
   3   4   5      233.07      246.26     28.03 o 
   4   4   5      367.72      308.39     39.66 o 
   5   4   5      117.91       96.54      9.38 o 
   6   4   5      399.96      454.51     29.20 o 
   7   4   5       37.89       44.83     17.77 o 
   8   4   5       10.85       21.16     14.21 o 
   9   4   5        8.50        8.27      9.60 o 
  10   4   5       82.59       89.08     29.36 o 
  11   4   5      150.18      128.51     31.64 o 
  12   4   5      659.00      792.77     57.05 o 
  13   4   5       37.09       23.88     25.15 o 
  14   4   5       80.03       51.54     24.26 o 
  15   4   5        1.97      -18.16     26.26 o 
  16   4   5       14.53      -12.31     14.68 o 
 -14   5   5       27.01       25.91     17.80 o 
 -13   5   5        4.63        9.23     24.08 o 
 -12   5   5        8.84       17.18     13.71 o 
 -11   5   5        2.36      -15.24     15.51 o 
 -10   5   5        9.35       11.06      8.33 o 
  -9   5   5       10.36       10.23      7.88 o 
  -8   5   5       27.24       31.85     14.96 o 
  -7   5   5       75.88       67.42      9.26 o 
  -6   5   5      211.91      228.66     16.58 o 
  -5   5   5       50.26       58.86     12.62 o 
  -4   5   5     1507.63     1673.37     68.61 o 
  -3   5   5      217.16      199.61     16.57 o 
  -2   5   5        5.40        7.53      7.44 o 
  -1   5   5       44.15       58.78      9.79 o 
   0   5   5      284.10      233.07     36.60 o 
   1   5   5      190.44      202.67     31.74 o 
   2   5   5      510.16      506.95     91.69 o 
   3   5   5       38.83       42.32     13.30 o 
   4   5   5      169.95      190.23     29.59 o 
   5   5   5       16.46        9.26      6.43 o 
   6   5   5       98.58      145.86     31.29 o 
   7   5   5       11.02       23.13     15.43 o 
   8   5   5       18.48       18.31     13.98 o 
   9   5   5       54.43       48.26     24.44 o 
  10   5   5        4.96       10.75     10.42 o 
  11   5   5        0.28        5.14     10.37 o 
  12   5   5       40.10       54.58     19.73 o 
  13   5   5       15.35       28.14     12.82 o 
  -9   6   5        3.04       10.95     15.85 o 
  -8   6   5       31.21       22.28     14.24 o 
  -7   6   5      141.62      171.40     26.51 o 
  -6   6   5      255.41      246.08     26.69 o 
  -5   6   5        1.05      -10.55     10.55 o 
  -4   6   5      211.94      208.74     60.24 o 
  -3   6   5       10.84       -6.21      9.57 o 
  -2   6   5       38.78       21.83     10.10 o 
  -1   6   5       32.92       16.20      8.33 o 
   0   6   5       47.75       19.56      9.11 o 
   1   6   5       57.69       37.49     10.22 o 
   2   6   5      292.32      253.86     57.76 o 
   3   6   5       81.24       45.96     13.67 o 
   4   6   5      234.04      309.65     43.56 o 
   5   6   5       36.05        7.24     21.05 o 
   6   6   5       76.16       81.69     24.90 o 
   7   6   5        5.10       52.60     46.87 o 
   8   6   5      143.95      235.95     35.70 o 
   9   6   5      198.78      286.81     43.22 o 
 -20   0   6        1.04       -5.38      8.99 o 
 -18   0   6        2.27       -0.34      9.17 o 
 -16   0   6        3.15       -2.05      8.78 o 
 -14   0   6       42.31       46.73     15.00 o 
 -12   0   6      483.78      457.79     39.11 o 
 -10   0   6       35.09       71.26     15.07 o 
  -8   0   6      195.68      199.01     26.66 o 
  -6   0   6      297.68      317.15     21.02 o 
  -4   0   6      353.52      683.93    320.01 o 
  -2   0   6      927.90      944.36     71.92 o 
   0   0   6       57.80       60.02      9.89 o 
   2   0   6      684.74      666.45     26.09 o 
   4   0   6       14.11       11.76      8.70 o 
   6   0   6     1095.06     1245.15     32.94 o 
   8   0   6     3145.88     3058.25     97.58 o 
  10   0   6        5.60        2.05      4.91 o 
  12   0   6      103.75      120.20     13.42 o 
  14   0   6      233.80      167.34     65.14 o 
  16   0   6       51.15       34.02      7.98 o 
 -20   1   6        1.44      -12.63     13.43 o 
 -19   1   6        2.83       -1.56      6.98 o 
 -18   1   6        1.04        9.58      7.90 o 
 -17   1   6        3.71       13.69      7.19 o 
 -16   1   6      113.50       91.77     26.00 o 
 -15   1   6      184.60      168.59     17.63 o 
 -14   1   6      120.78       91.97     15.72 o 
 -13   1   6       25.16       17.74      7.88 o 
 -12   1   6        7.94       13.68      7.37 o 
 -11   1   6      583.47      620.00     24.46 o 
 -10   1   6        4.17        2.78      7.92 o 
  -9   1   6      128.49      118.47     12.74 o 
  -8   1   6       10.25       17.26      7.46 o 
  -7   1   6        3.30       -1.49      7.02 o 
  -6   1   6       24.89       25.06      7.30 o 
  -5   1   6     1177.17     1160.70     29.14 o 
  -4   1   6      873.88      931.43     23.11 o 
  -3   1   6      414.95      456.26     23.59 o 
  -2   1   6     2011.98     2055.60     45.78 o 
  -1   1   6      642.84      662.29     16.12 o 
   0   1   6     3586.04     3401.69     89.53 o 
   1   1   6      453.43      450.57     19.81 o 
   2   1   6      588.01      538.32     18.52 o 
   3   1   6      123.76      112.91      7.31 o 
   4   1   6       56.92       63.78      6.20 o 
   5   1   6        8.94        6.43      3.47 o 
   6   1   6     1748.10     1793.63     41.99 o 
   7   1   6        7.60       11.41      3.57 o 
   8   1   6       12.35       17.24      4.07 o 
   9   1   6      157.17      169.14      7.79 o 
  10   1   6       73.69       88.44      7.33 o 
  11   1   6      254.07      232.57     13.60 o 
  12   1   6        9.51        7.05      7.46 o 
  13   1   6       51.17       32.29      9.64 o 
  14   1   6      184.43      163.40     19.08 o 
  15   1   6      207.87      249.85     29.30 o 
  16   1   6       10.12       13.14     13.59 o 
  17   1   6       14.28        2.80      9.67 o 
  18   1   6       50.70       46.30     17.14 o 
  19   1   6       17.85       12.48     11.07 o 
 -19   2   6       40.66        9.17     22.40 o 
 -18   2   6       53.67       32.58     20.54 o 
 -17   2   6      217.44      220.14     29.98 o 
 -16   2   6      105.08       94.21     23.48 o 
 -15   2   6      324.92      322.12     34.52 o 
 -14   2   6        0.04        3.66      8.59 o 
 -13   2   6      145.88      103.81     21.18 o 
 -12   2   6      223.59      227.85     25.45 o 
 -11   2   6        2.85        9.99      9.57 o 
 -10   2   6      267.96      275.81     36.71 o 
  -9   2   6        1.38       -0.66      6.76 o 
  -8   2   6      277.88      318.53     15.38 o 
  -7   2   6        5.21        5.01      6.45 o 
  -6   2   6      128.68      165.50     15.55 o 
  -5   2   6       66.13       66.18     11.14 o 
  -4   2   6     1808.93     1917.82     39.56 o 
  -3   2   6     5401.48     5466.65    126.33 o 
  -2   2   6        4.99        1.49      4.05 o 
  -1   2   6     2196.73     2217.98     47.14 o 
   0   2   6        6.00        3.22      3.31 o 
   1   2   6     1177.95     1164.94     33.67 o 
   2   2   6       20.38       15.63      5.10 o 
   3   2   6     1740.09     1611.45     33.86 o 
   4   2   6      771.87      698.94     26.71 o 
   5   2   6     1266.02     1249.53     30.61 o 
   7   2   6       28.87       34.69      8.82 o 
   8   2   6      368.47      361.17     21.71 o 
   9   2   6      116.44      109.33     12.10 o 
  10   2   6     1549.38     1584.26     59.31 o 
  11   2   6       39.57       36.55     14.26 o 
  12   2   6      400.59      393.69     40.09 o 
  13   2   6       64.97       63.49     24.02 o 
  14   2   6       44.02       24.56     15.78 o 
  15   2   6        0.58        5.08      7.78 o 
  16   2   6       70.77       33.27     25.15 o 
  17   2   6      106.10       92.63     60.29 o 
  18   2   6       27.21       34.84     23.01 o 
  19   2   6        4.24        7.17     10.88 o 
 -18   3   6       86.62       89.79     36.17 o 
 -17   3   6       20.13       25.03     17.10 o 
 -16   3   6        2.63       11.86     17.82 o 
 -15   3   6        3.86       -1.99     20.44 o 
 -14   3   6        2.63       -7.99     12.63 o 
 -13   3   6      358.33      387.79     27.55 o 
 -12   3   6       35.39       31.34      6.99 o 
 -11   3   6      752.38      785.58     30.78 o 
 -10   3   6      175.62      204.22     16.49 o 
  -9   3   6      714.75      809.69     25.72 o 
  -8   3   6       39.08       46.98      8.20 o 
  -7   3   6     2898.90     3205.78    105.80 o 
  -6   3   6       62.63       96.48     10.95 o 
  -5   3   6     2458.62     2544.50     58.01 o 
  -4   3   6      104.25       90.25     12.94 o 
  -3   3   6       82.09       94.09     11.95 o 
  -2   3   6      127.91      125.34     13.41 o 
  -1   3   6        1.94       -4.64      6.32 o 
   0   3   6       36.30       46.45      6.27 o 
   1   3   6       42.03       43.71     16.72 o 
   2   3   6       87.19      111.15     12.17 o 
   3   3   6      408.66      405.87     20.97 o 
   4   3   6      105.82       91.12      9.73 o 
   5   3   6      750.52      731.53     31.89 o 
   6   3   6      223.94      215.55     29.46 o 
   7   3   6      681.36      716.74     34.67 o 
   8   3   6        0.08       -3.17      9.04 o 
   9   3   6      383.59      484.46     36.55 o 
  10   3   6      218.05      207.26     25.10 o 
  11   3   6      132.61      119.94     19.38 o 
  12   3   6       31.08       41.29     17.28 o 
  13   3   6      370.63      412.65     58.04 o 
  14   3   6      181.78      196.51     30.63 o 
  15   3   6      293.24      340.25     36.29 o 
  16   3   6       30.44       25.37     16.39 o 
  17   3   6       37.33       28.02     15.89 o 
 -16   4   6        2.64       13.74     16.71 o 
 -15   4   6      207.33      259.86     33.52 o 
 -14   4   6        6.24        4.65     11.38 o 
 -13   4   6       29.87       33.78     24.47 o 
 -12   4   6        6.14        3.03      6.10 o 
 -11   4   6       81.47      122.93     13.30 o 
 -10   4   6      200.95      214.74     17.75 o 
  -9   4   6        9.88        8.43      6.85 o 
  -8   4   6       28.25       38.99     11.67 o 
  -7   4   6        0.80        6.99     11.33 o 
  -6   4   6      370.91      342.54     40.71 o 
  -5   4   6      229.92      278.82     14.77 o 
  -4   4   6      100.59       84.44     22.65 o 
  -3   4   6      201.88      202.17     15.60 o 
  -2   4   6      141.57      138.17     11.82 o 
  -1   4   6     2202.70     2232.23     70.98 o 
   0   4   6        5.08        7.75      6.18 o 
   1   4   6      121.21       97.86     13.10 o 
   2   4   6      327.42      330.46     38.29 o 
   3   4   6      402.38      360.09     46.21 o 
   4   4   6      169.03      139.58     74.70 o 
   5   4   6     1336.47     1475.77     55.39 o 
   6   4   6      263.64      316.24     31.90 o 
   7   4   6        5.89       10.48      6.89 o 
   8   4   6      179.65      200.41     28.75 o 
   9   4   6        8.72       19.87     11.52 o 
  10   4   6        0.40       -6.53      9.74 o 
  11   4   6       17.55       17.75      9.32 o 
  12   4   6       59.36       67.04     21.11 o 
  13   4   6        1.38       -9.26      9.26 o 
  14   4   6       10.00        6.31     11.43 o 
  15   4   6       33.93       28.63     22.40 o 
  16   4   6       19.09       44.28     35.95 o 
 -13   5   6      103.23      120.37     31.36 o 
 -12   5   6       49.55       42.04     25.39 o 
 -11   5   6      133.88      150.07     24.53 o 
 -10   5   6       41.43       32.50     13.40 o 
  -9   5   6      174.49      236.11     25.13 o 
  -8   5   6      123.13      162.88     13.94 o 
  -7   5   6      433.98      491.39     40.85 o 
  -6   5   6      124.65      139.90     14.37 o 
  -5   5   6      122.75      122.71     16.38 o 
  -4   5   6      340.05      293.78     24.95 o 
  -3   5   6      750.76      727.05     41.61 o 
  -2   5   6        0.75       -3.26      9.63 o 
  -1   5   6       97.14       81.28     18.80 o 
   0   5   6        6.23        4.61      6.86 o 
   1   5   6        0.01       -2.75      5.88 o 
   2   5   6       22.65       17.27      7.52 o 
   3   5   6       65.62       55.60     17.37 o 
   4   5   6        9.39        5.20      5.40 o 
   5   5   6       49.26       20.87     13.74 o 
   6   5   6       17.10       21.42     13.54 o 
   7   5   6      689.90      845.33     46.07 o 
   8   5   6        7.31       24.28     23.15 o 
   9   5   6      613.97      391.46    223.30 o 
  10   5   6       14.21        3.32     11.63 o 
  11   5   6       42.86       34.13     16.15 o 
  12   5   6       59.75       56.68     25.45 o 
  13   5   6      166.84      200.41     72.96 o 
  -9   6   6       16.26       20.93     14.35 o 
  -8   6   6        0.01       -6.89      6.89 o 
  -7   6   6        4.39        5.84     10.72 o 
  -6   6   6      123.92      107.54     13.22 o 
  -5   6   6      123.98      122.10     17.27 o 
  -4   6   6      315.36      286.61     51.78 o 
  -3   6   6      230.69      164.80     26.61 o 
  -2   6   6       65.90       48.29     11.92 o 
  -1   6   6      573.95      639.05    138.49 o 
   0   6   6      226.48       95.15     20.05 o 
   1   6   6      298.85      165.11     24.08 o 
   2   6   6       36.38       11.69     10.24 o 
   3   6   6      447.33      427.88     87.48 o 
   4   6   6      104.97      159.21     35.53 o 
   5   6   6      116.45      197.99     44.71 o 
   6   6   6       32.58       47.99     23.79 o 
   7   6   6       98.95      122.66     49.28 o 
   8   6   6        9.32       33.61     26.24 o 
 -19   0   7      250.04      153.55     23.97 o 
 -17   0   7       38.07       35.36     33.01 o 
 -15   0   7      142.58      113.11     42.58 o 
 -13   0   7      271.26      293.20     33.09 o 
 -11   0   7      756.76      827.56     53.86 o 
  -9   0   7       78.71      117.15     26.04 o 
  -7   0   7        0.72       -3.76      8.51 o 
  -5   0   7       33.45       40.40     13.49 o 
  -3   0   7        0.77       19.01     10.87 o 
  -1   0   7      359.93      378.30     22.97 o 
   1   0   7    22940.88    22655.72   1319.41 o 
   3   0   7     3243.68     2822.25    169.89 o 
   5   0   7       15.99        8.52      8.61 o 
   7   0   7     1171.18     1077.06     50.81 o 
   9   0   7     2294.59     2361.21     64.29 o 
  11   0   7        1.69       -2.10      4.76 o 
  13   0   7       72.53       76.72     11.29 o 
  15   0   7      261.45      186.17     41.77 o 
  19   0   7        0.32       -0.01     14.40 o 
 -20   1   7        0.07       11.92     13.40 o 
 -19   1   7        8.21        8.47      8.54 o 
 -18   1   7       31.16       23.58     11.24 o 
 -17   1   7       10.75        2.54      9.67 o 
 -16   1   7       24.25       13.07      7.74 o 
 -15   1   7       20.74       18.66      8.24 o 
 -14   1   7      139.05      138.84     11.79 o 
 -13   1   7      248.13      235.08     18.97 o 
 -12   1   7        1.98        0.15      5.31 o 
 -11   1   7      261.85      293.43     19.72 o 
 -10   1   7       40.78       50.70     14.12 o 
  -9   1   7     1966.68     2084.57     59.02 o 
  -8   1   7      400.95      460.42     27.89 o 
  -7   1   7     4978.56     4995.98    110.78 o 
  -6   1   7        0.04        1.63      4.94 o 
  -5   1   7     3296.30     3353.59     70.16 o 
  -4   1   7      250.79      318.88     65.51 o 
  -3   1   7      246.11      200.79     13.44 o 
  -2   1   7     1193.79     1259.44     35.21 o 
  -1   1   7     3717.54     3637.60     77.24 o 
   0   1   7      839.85      874.11     30.55 o 
   1   1   7      232.85      220.01     12.23 o 
   2   1   7      684.91      630.76     14.70 o 
   3   1   7        0.27        3.87      4.31 o 
   4   1   7      179.69      163.01     26.05 o 
   5   1   7      149.94      150.36     10.80 o 
   6   1   7        3.13        3.39      3.02 o 
   7   1   7     1744.13     1821.52     33.74 o 
   8   1   7      161.12      170.31      9.05 o 
   9   1   7      204.96      207.42      8.46 o 
  10   1   7        0.36        0.92      4.42 o 
  11   1   7     1890.19     1976.60     35.34 o 
  12   1   7      187.77      154.62     12.44 o 
  13   1   7      897.38      862.74     47.36 o 
  14   1   7        5.36        5.85      4.75 o 
  15   1   7      793.39      868.64     61.10 o 
  16   1   7       49.69       33.89     13.32 o 
  17   1   7      399.95      471.22     85.43 o 
  18   1   7        7.15       -2.27      6.10 o 
  19   1   7      131.29      125.53     42.90 o 
 -19   2   7      129.42      108.00     31.85 o 
 -18   2   7       23.78        9.30     38.10 o 
 -17   2   7      375.40      495.11     60.17 o 
 -16   2   7       13.53        7.29      9.38 o 
 -15   2   7      342.53      382.94     40.70 o 
 -14   2   7      171.71      172.02     41.26 o 
 -13   2   7      132.65      168.58     23.22 o 
 -12   2   7        0.12       13.68     14.85 o 
 -11   2   7      202.43      187.55     21.36 o 
 -10   2   7      173.37      186.43     21.19 o 
  -9   2   7       90.69       98.11     14.83 o 
  -8   2   7       19.93       21.03      9.92 o 
  -7   2   7        0.05        0.94      6.15 o 
  -6   2   7        0.06       10.89      9.88 o 
  -5   2   7       78.33       70.42      7.47 o 
  -4   2   7     1058.90     1017.60     29.90 o 
  -3   2   7     3964.46     4108.95    117.81 o 
  -2   2   7     2156.34     2160.61     80.06 o 
  -1   2   7      947.43      876.81     31.90 o 
   0   2   7       45.71       52.47     11.00 o 
   1   2   7     1112.63     1006.92     30.90 o 
   2   2   7      193.74      193.64     18.63 o 
   3   2   7     4242.70     4238.21     97.16 o 
   4   2   7      552.91      564.83     14.36 o 
   5   2   7     2130.40     2080.14     57.16 o 
   6   2   7       35.40       39.90      4.59 o 
   7   2   7     1501.55     1497.47     46.79 o 
   8   2   7      146.93      133.46     21.41 o 
   9   2   7     1237.39     1299.98     55.78 o 
  10   2   7      974.93      955.10     50.24 o 
  11   2   7      267.41      274.75     19.81 o 
  12   2   7       57.68       60.67     21.49 o 
  13   2   7       85.70       85.39     16.16 o 
  14   2   7        4.30       -2.45      9.35 o 
  15   2   7       23.93       22.06     17.03 o 
  16   2   7        0.28        2.04      9.49 o 
  17   2   7      335.64      327.55     44.23 o 
  18   2   7        1.23        2.31      8.30 o 
 -18   3   7       39.96       48.93     20.73 o 
 -17   3   7       22.02       11.22     16.75 o 
 -16   3   7        0.50        8.40     12.12 o 
 -15   3   7      127.02      142.33     27.72 o 
 -14   3   7      281.80      250.59     31.68 o 
 -13   3   7        6.54        7.02      7.43 o 
 -12   3   7       28.55       21.83      6.97 o 
 -11   3   7      203.56      228.44     17.59 o 
 -10   3   7       70.22       77.28      9.45 o 
  -9   3   7      451.07      573.29     22.97 o 
  -8   3   7       19.25       24.54      8.15 o 
  -7   3   7       10.96       12.63      6.52 o 
  -6   3   7       69.46       80.18     12.04 o 
  -5   3   7       24.63       17.50      8.29 o 
  -4   3   7        4.06        2.26      6.55 o 
  -3   3   7       91.83       94.32     12.19 o 
  -2   3   7        1.86        4.32      7.18 o 
  -1   3   7      585.57      543.10     18.19 o 
   0   3   7     1583.49     1576.40     66.22 o 
   1   3   7        4.84        2.99      4.13 o 
   2   3   7      121.72      127.29     18.93 o 
   3   3   7      265.94      224.78     18.98 o 
   4   3   7       14.23       11.34      4.76 o 
   5   3   7      412.86      365.19     29.64 o 
   6   3   7     1369.00     1338.22     99.45 o 
   7   3   7      213.21      175.23     15.75 o 
   8   3   7      706.65      711.93     38.97 o 
   9   3   7       63.46       72.10     10.92 o 
  10   3   7      274.16      321.31     38.79 o 
  11   3   7      307.22      395.26     31.26 o 
  12   3   7        4.47        0.09      9.61 o 
  13   3   7      278.10      241.91     45.08 o 
  14   3   7       33.33       26.04     11.17 o 
  15   3   7      135.75      132.92     95.82 o 
  16   3   7       13.87      -12.12     13.75 o 
  17   3   7       16.98       11.95     15.00 o 
 -16   4   7        0.13       34.69     35.17 o 
 -15   4   7        2.39      -10.32     24.79 o 
 -14   4   7       33.06       27.21     20.89 o 
 -13   4   7        7.15       -1.52      6.42 o 
 -12   4   7        2.04       -2.19      7.67 o 
 -11   4   7       10.52        7.75      8.33 o 
 -10   4   7      164.82      182.67     18.77 o 
  -9   4   7        0.66        1.11      5.85 o 
  -8   4   7      405.89      481.94     20.96 o 
  -7   4   7       65.61       85.10     12.26 o 
  -6   4   7       46.01       46.83     10.88 o 
  -5   4   7       54.61       50.14     13.15 o 
  -4   4   7      103.20      112.83     12.28 o 
  -3   4   7        1.39        3.85      5.76 o 
  -2   4   7       18.13        6.21      6.63 o 
  -1   4   7      507.06      512.94     20.81 o 
   0   4   7      180.30      113.90     33.34 o 
   1   4   7       28.23       23.99      6.60 o 
   2   4   7       13.76        5.95      6.35 o 
   3   4   7       37.42       35.86      7.69 o 
   4   4   7        0.05       -3.62      7.31 o 
   5   4   7       26.08       16.99      5.64 o 
   6   4   7      188.84      229.90     22.54 o 
   7   4   7      200.51      199.75     33.48 o 
   8   4   7        9.91       12.40      8.94 o 
   9   4   7        3.40        1.35      8.16 o 
  10   4   7        0.63       -4.26      8.83 o 
  11   4   7       33.93       18.48     19.28 o 
  12   4   7      175.73      172.16     52.72 o 
  13   4   7       16.93       22.82     11.05 o 
  14   4   7        6.13        6.52     14.37 o 
  15   4   7       52.97       40.18     17.79 o 
 -13   5   7       11.35       35.30     44.89 o 
 -12   5   7       49.78       52.26     32.00 o 
 -11   5   7       27.52       42.11     14.67 o 
 -10   5   7        6.76        5.02      7.74 o 
  -9   5   7        6.73       -6.60      6.60 o 
  -8   5   7        8.82       11.76      9.08 o 
  -7   5   7       45.22       46.82     11.82 o 
  -6   5   7        8.59        4.72      8.75 o 
  -5   5   7      145.47      156.59     23.37 o 
  -4   5   7        0.21       -1.06      6.58 o 
  -3   5   7       32.99       34.71      8.45 o 
  -2   5   7      416.21      344.26     47.24 o 
  -1   5   7       32.20       28.40      7.65 o 
   0   5   7       48.78       40.79      9.65 o 
   1   5   7       10.42        9.71      5.99 o 
   2   5   7      137.40      192.63     26.64 o 
   3   5   7       10.79        9.50      9.62 o 
   4   5   7       37.95       24.19     16.31 o 
   5   5   7        8.67       11.27      6.34 o 
   6   5   7        4.90        6.93     15.48 o 
   7   5   7      196.88      258.69     56.52 o 
   8   5   7       38.07       27.39     17.12 o 
   9   5   7      371.62      468.63     46.17 o 
  10   5   7        0.32      -15.28     29.84 o 
  12   5   7        2.62        1.22     13.41 o 
  -8   6   7       57.65       65.89     15.86 o 
  -7   6   7       18.70       20.51     11.25 o 
  -6   6   7       17.19       21.52      9.60 o 
  -5   6   7       19.70       38.94     15.41 o 
  -4   6   7      292.66      291.52     30.24 o 
  -3   6   7        4.04       -0.62      9.98 o 
  -2   6   7       22.43       12.66     16.08 o 
  -1   6   7       20.23       12.48     11.90 o 
   0   6   7       66.13       35.18     20.56 o 
   1   6   7       15.61       14.91     15.44 o 
   2   6   7       37.21       17.86     14.04 o 
   3   6   7        0.07        4.00     12.13 o 
   4   6   7        0.09       -5.64     16.17 o 
   5   6   7        0.18       18.24     18.78 o 
   6   6   7       14.65      -10.43     21.44 o 
   7   6   7      119.32      117.43     25.02 o 
   8   6   7        0.10        7.48     15.16 o 
 -20   0   8       42.02       34.20     14.95 o 
 -18   0   8      206.96       51.70     38.88 o 
 -16   0   8        0.16       23.97     28.70 o 
 -14   0   8        0.28      -12.21     14.23 o 
 -12   0   8      269.86      315.21     25.71 o 
 -10   0   8       37.73       32.13     11.27 o 
  -8   0   8        3.62        1.39     10.95 o 
  -6   0   8     5499.71     5503.58    189.57 o 
  -4   0   8     7446.87     7244.72    259.21 o 
  -2   0   8      168.06      219.83     30.90 o 
   0   0   8     1080.97      900.04     67.18 o 
   2   0   8     1687.63     1581.02     87.48 o 
   4   0   8       54.06       50.61      9.14 o 
   6   0   8      112.44      119.25     12.92 o 
   8   0   8      697.25      688.67     27.72 o 
  10   0   8      562.60      656.00     26.34 o 
  12   0   8       35.91       28.67      8.04 o 
  14   0   8      958.12     1009.84    133.54 o 
  16   0   8      154.73      158.11     31.89 o 
  18   0   8        0.13        0.17     14.22 o 
 -19   1   8        2.24       -7.65      8.53 o 
 -18   1   8       41.91       31.81     12.70 o 
 -17   1   8       25.44       20.90      8.85 o 
 -16   1   8      625.68      697.69     72.29 o 
 -15   1   8       39.74       26.09     15.48 o 
 -14   1   8      914.01      921.94     38.24 o 
 -13   1   8       63.55       62.43     11.13 o 
 -12   1   8     1011.48     1056.97     37.85 o 
 -11   1   8      246.57      256.12     15.66 o 
 -10   1   8     1110.95     1232.66     45.62 o 
  -9   1   8       25.63       25.38      9.50 o 
  -8   1   8      822.98      868.06     26.49 o 
  -7   1   8       48.61       42.03     10.06 o 
  -6   1   8       43.25       46.32     12.20 o 
  -5   1   8       31.20       30.69      8.45 o 
  -4   1   8      253.11      268.36     14.00 o 
  -3   1   8      311.50      307.34     14.41 o 
  -2   1   8       96.52       88.84     15.80 o 
  -1   1   8     2757.10     2873.65     66.96 o 
   0   1   8     3338.92     3337.25     92.06 o 
   1   1   8       18.34       20.55      3.47 o 
   2   1   8     1034.13      983.76     21.93 o 
   3   1   8      169.08      181.35     10.78 o 
   4   1   8     7490.50     7841.60    185.72 o 
   5   1   8      103.64      125.21      8.04 o 
   6   1   8     3069.02     3194.30     54.96 o 
   7   1   8        0.69        5.12      3.27 o 
   8   1   8      693.99      751.91     17.53 o 
   9   1   8      113.86      130.81      7.51 o 
  10   1   8      519.47      556.99     15.07 o 
  11   1   8      107.88      110.97      9.91 o 
  12   1   8      739.02      777.69     18.09 o 
  13   1   8      120.88       91.97     12.31 o 
  14   1   8       67.50       68.32     13.07 o 
  15   1   8        0.04        1.29      5.71 o 
  16   1   8       78.40       46.01     19.62 o 
  17   1   8       52.93       55.76     37.60 o 
  18   1   8       69.65       42.18     11.79 o 
  19   1   8       14.63        0.38     23.25 o 
 -19   2   8       20.92        1.43     17.04 o 
 -18   2   8      134.69      115.15     40.94 o 
 -17   2   8       47.62       26.29     11.40 o 
 -16   2   8       14.97        8.78      9.75 o 
 -15   2   8       21.06        9.71      8.57 o 
 -14   2   8        8.12       -0.69      5.68 o 
 -13   2   8       33.68       31.68     13.62 o 
 -12   2   8      172.23      179.48     16.20 o 
 -11   2   8      134.14      138.01     15.21 o 
 -10   2   8      239.60      234.72     16.97 o 
  -9   2   8      328.58      362.09     20.84 o 
  -8   2   8     1216.53     1255.86     58.04 o 
  -7   2   8      472.52      539.46     27.22 o 
  -6   2   8     4134.87     4379.41    111.61 o 
  -5   2   8      189.95      209.72     17.98 o 
  -4   2   8     3920.97     3883.24     98.55 o 
  -3   2   8      445.78      451.44     21.60 o 
  -2   2   8     6007.55     6309.88    217.02 o 
  -1   2   8      200.79      229.66     25.38 o 
   0   2   8      278.73      235.02     23.68 o 
   1   2   8      241.28      240.84     16.29 o 
   2   2   8      466.46      409.37     27.83 o 
   3   2   8       47.24       50.66     11.07 o 
   4   2   8       68.92       75.73      6.96 o 
   5   2   8     1535.23     1503.04     36.54 o 
   6   2   8       98.08       76.35     11.43 o 
   7   2   8     2223.41     1971.10     93.87 o 
   8   2   8      394.50      393.07     22.56 o 
   9   2   8       78.45       84.38     22.38 o 
  10   2   8     1603.42     1628.64     88.39 o 
  11   2   8      102.59      141.97     24.48 o 
  12   2   8      301.78      328.54     95.48 o 
  13   2   8       11.35       24.17     12.05 o 
  14   2   8      286.39      262.20     40.85 o 
  15   2   8       22.75       25.64     15.87 o 
  16   2   8       75.69       15.82     15.13 o 
  17   2   8        1.81       -4.25     11.89 o 
  18   2   8      269.05      240.98     23.96 o 
 -17   3   8        0.22      -12.26     22.16 o 
 -16   3   8        0.21       -9.58     13.26 o 
 -15   3   8      125.20       95.69     14.50 o 
 -14   3   8       99.10       89.41     11.87 o 
 -13   3   8        0.33        9.38      8.04 o 
 -12   3   8      311.68      367.66     21.41 o 
 -11   3   8        4.00        4.07      9.37 o 
 -10   3   8      578.13      673.69     36.63 o 
  -9   3   8       18.72       19.69      9.71 o 
  -8   3   8      126.16      140.89     19.87 o 
  -7   3   8      414.34      438.21     24.07 o 
  -6   3   8       49.20       59.49      9.41 o 
  -5   3   8      361.47      361.64     17.38 o 
  -4   3   8      104.87       92.51     10.00 o 
  -3   3   8     2081.79     2241.21     57.08 o 
  -2   3   8      203.82      195.46     11.26 o 
  -1   3   8       12.82       15.23      9.63 o 
   0   3   8      100.37      103.86     14.55 o 
   1   3   8      323.74      280.45     27.56 o 
   2   3   8     1386.73      748.37     18.33 o 
   3   3   8        0.40       -1.77      4.93 o 
   4   3   8     1029.78     1063.65     66.67 o 
   5   3   8       18.59       24.48      8.55 o 
   6   3   8       75.80       72.08     16.11 o 
   7   3   8       52.46       35.50     14.27 o 
   8   3   8      259.63      260.15     29.48 o 
   9   3   8      225.74      216.04     36.16 o 
  10   3   8      106.44      137.29     20.40 o 
  11   3   8      219.14      240.56     26.43 o 
  12   3   8       54.07       61.77     17.21 o 
  13   3   8       10.47       13.91     12.75 o 
  14   3   8       47.67       36.23     11.37 o 
  15   3   8       78.24       93.50     24.76 o 
  16   3   8        6.99       -2.12     10.83 o 
  17   3   8      132.46      207.69     97.98 o 
 -15   4   8        0.44      -20.17     55.08 o 
 -14   4   8       34.56       51.29     31.69 o 
 -13   4   8       13.71       -1.93      9.82 o 
 -12   4   8        1.31        6.63      7.58 o 
 -11   4   8       78.25       88.70     10.37 o 
 -10   4   8        0.25        2.15      6.38 o 
  -9   4   8       13.47       11.23      6.33 o 
  -8   4   8       11.06       11.47      6.69 o 
  -7   4   8      152.96      189.96     16.65 o 
  -6   4   8      168.49      173.81     15.87 o 
  -5   4   8       13.64        8.67     21.31 o 
  -4   4   8      342.45      344.59     24.24 o 
  -3   4   8       10.55       -3.16      5.89 o 
  -2   4   8       50.88       54.54     13.36 o 
  -1   4   8       43.17       62.44     19.02 o 
   0   4   8        4.16       -1.55      4.66 o 
   1   4   8       48.97       35.27      7.83 o 
   2   4   8      235.90      295.88     39.99 o 
   3   4   8       75.66       66.73      9.21 o 
   4   4   8       19.35        9.57      5.25 o 
   5   4   8      310.08      348.60     26.03 o 
   6   4   8       24.78       20.31      7.60 o 
   7   4   8      202.82      254.11     31.65 o 
   8   4   8        1.45        7.82      9.97 o 
   9   4   8       97.33      169.99     28.09 o 
  10   4   8       19.43       11.56      9.03 o 
  11   4   8        0.40       -4.28      7.60 o 
  12   4   8       75.15       62.82     14.54 o 
  13   4   8       35.97       14.75     15.59 o 
  14   4   8        2.64        0.60      9.93 o 
  15   4   8        1.15       15.11     18.51 o 
 -13   5   8        1.21      -15.48     15.48 o 
 -12   5   8      143.07      169.55     26.18 o 
 -11   5   8        0.03       -2.16      8.34 o 
 -10   5   8       18.39       -0.50      5.60 o 
  -9   5   8       15.65       12.32      8.11 o 
  -8   5   8       63.20       57.31     16.23 o 
  -7   5   8        4.71       13.56      9.69 o 
  -6   5   8       43.13       32.43     10.67 o 
  -5   5   8       31.67       17.81     10.28 o 
  -4   5   8       49.06       32.56     13.21 o 
  -3   5   8      470.71      440.30     50.48 o 
  -2   5   8        1.12        5.66     10.38 o 
  -1   5   8       33.41       31.73      8.75 o 
   0   5   8       11.13       14.04      6.87 o 
   1   5   8      139.58       52.02     11.72 o 
   2   5   8      222.92      136.68     47.20 o 
   3   5   8       10.52        9.72      8.81 o 
   4   5   8        6.48       13.55      9.72 o 
   6   5   8       25.55       43.89     16.69 o 
   7   5   8        0.10       -4.53     17.16 o 
   8   5   8      350.84      490.92     43.43 o 
   9   5   8        8.10       14.13     19.70 o 
  10   5   8        7.62        9.77     18.95 o 
  11   5   8       14.41       57.39     56.62 o 
  12   5   8       15.07       30.62     27.40 o 
  -8   6   8        3.23       16.64     12.97 o 
  -7   6   8        0.04      -17.69     17.69 o 
  -6   6   8      114.61      120.59     25.31 o 
  -5   6   8       63.66       69.65     22.72 o 
  -4   6   8       89.30      111.99     24.82 o 
  -3   6   8       10.78        2.96      9.97 o 
  -2   6   8        8.83      -10.86     10.86 o 
  -1   6   8       60.05       51.19     17.11 o 
   0   6   8      114.38       93.41     17.83 o 
   1   6   8        0.30       -2.28      9.73 o 
   2   6   8       27.70        4.90      8.24 o 
   3   6   8        7.17       17.50     20.08 o 
   4   6   8       45.07       51.36     33.50 o 
   5   6   8      110.20      166.39     27.85 o 
   6   6   8       51.16       13.40     24.16 o 
 -19   0   9       41.47       40.61     16.71 o 
 -17   0   9        7.60       11.44     14.55 o 
 -15   0   9      298.68      249.55     29.43 o 
 -13   0   9      513.85      561.69     39.52 o 
 -11   0   9      639.97      646.05     42.33 o 
  -9   0   9      111.19      134.79     16.85 o 
  -7   0   9      835.23      890.91     97.91 o 
  -5   0   9       67.46       78.46     15.05 o 
  -3   0   9      343.05      338.36     26.15 o 
  -1   0   9      216.29      223.22     20.60 o 
   1   0   9       84.40       62.16     14.58 o 
   3   0   9      271.50      152.34     61.94 o 
   5   0   9     2143.18     2235.60     70.20 o 
   7   0   9     1377.68     1564.11     62.15 o 
   9   0   9       37.15       43.23     12.97 o 
  11   0   9      708.83      697.62     26.51 o 
  13   0   9        9.44       24.45     12.04 o 
  15   0   9       88.51       44.80     33.19 o 
  17   0   9        5.26       -0.25     21.90 o 
 -19   1   9       10.66        0.10      7.74 o 
 -18   1   9        5.89       -1.56      7.44 o 
 -17   1   9       29.36       20.05     15.44 o 
 -16   1   9      111.45       60.02     16.53 o 
 -15   1   9      130.75      156.28     36.18 o 
 -14   1   9      322.43      310.91     19.77 o 
 -13   1   9        8.50       -3.26      8.64 o 
 -12   1   9       88.38       95.43     16.22 o 
 -11   1   9       24.49       30.69     12.17 o 
 -10   1   9        7.14       -0.39      9.21 o 
  -9   1   9      498.70      549.41     25.25 o 
  -8   1   9      151.82      166.21     13.39 o 
  -7   1   9        8.77        6.17      9.03 o 
  -6   1   9       47.73       48.57      8.07 o 
  -5   1   9        3.13       10.37      9.64 o 
  -4   1   9       97.64      121.15     13.80 o 
  -3   1   9     2888.09     2904.15     65.77 o 
  -2   1   9      179.39      184.08     12.21 o 
  -1   1   9     1983.32     1877.67     59.47 o 
   0   1   9       84.88       77.08     13.60 o 
   1   1   9      874.61      961.50     31.34 o 
   2   1   9      232.67      240.01      8.70 o 
   3   1   9      188.17      180.45     24.07 o 
   4   1   9      296.63      290.10     14.23 o 
   5   1   9       96.40       90.40      8.98 o 
   6   1   9      179.03      175.36     10.61 o 
   7   1   9       13.12       12.73      4.51 o 
   8   1   9      156.81      162.89      8.90 o 
   9   1   9        2.49        2.95      4.07 o 
  10   1   9      407.35      454.89     20.78 o 
  11   1   9      102.02      116.27      7.79 o 
  12   1   9      116.05       88.97     12.88 o 
  13   1   9      169.19      127.10     15.68 o 
  14   1   9        4.80        4.62      6.90 o 
  15   1   9       10.54        3.98      6.97 o 
  16   1   9        0.82       -0.76      6.81 o 
  17   1   9       46.84       16.70     14.10 o 
  18   1   9        3.32       -8.11      9.20 o 
 -18   2   9        0.25        1.50     15.91 o 
 -17   2   9      149.34      145.04     27.79 o 
 -16   2   9       18.76       13.03     14.43 o 
 -15   2   9      378.15      420.60     29.43 o 
 -14   2   9        8.81        7.91     17.79 o 
 -13   2   9        9.72        9.46      9.36 o 
 -12   2   9      202.65      218.56     20.53 o 
 -11   2   9       92.08       87.83     18.65 o 
 -10   2   9      123.12      133.94     13.60 o 
  -9   2   9      986.63     1032.31     37.13 o 
  -8   2   9      619.19      668.04     26.13 o 
  -7   2   9      844.17      888.56     40.64 o 
  -6   2   9     1289.67     1343.11     42.89 o 
  -5   2   9      269.35      278.54     16.13 o 
  -4   2   9      133.82      134.24     19.14 o 
  -3   2   9        3.57        0.13      6.81 o 
  -2   2   9      863.52      789.44     29.17 o 
  -1   2   9       31.97      239.86     27.02 o 
   0   2   9     2443.14     2393.32     77.64 o 
   1   2   9        1.58        4.17      8.32 o 
   2   2   9       21.26       15.46     10.64 o 
   3   2   9       19.71        7.44      8.35 o 
   4   2   9     1158.18     1084.46     40.79 o 
   5   2   9     1908.67     1785.90     56.99 o 
   6   2   9        3.96       34.86     19.25 o 
   7   2   9     1070.41     1065.45     40.85 o 
   8   2   9        0.08        1.81      7.63 o 
   9   2   9      223.42      215.55     20.49 o 
  10   2   9        3.43        3.73      7.71 o 
  11   2   9      117.60      164.24     14.18 o 
  12   2   9       18.76       17.73     11.70 o 
  13   2   9        7.45       15.52     11.51 o 
  14   2   9      395.90      418.96     61.89 o 
  15   2   9        4.18       -4.82      7.46 o 
  16   2   9       58.24       20.13     18.33 o 
  17   2   9       31.70       33.34     18.65 o 
  18   2   9      254.41      226.85     31.89 o 
 -17   3   9       27.51       15.94     17.86 o 
 -16   3   9      325.68      320.67     33.31 o 
 -15   3   9      132.94      126.07     18.28 o 
 -14   3   9       96.48       89.41     14.36 o 
 -13   3   9        7.73       14.41      7.93 o 
 -12   3   9      252.69      269.86     17.25 o 
 -11   3   9       15.30       13.29      8.28 o 
 -10   3   9      569.29      670.44     33.92 o 
  -9   3   9       54.10       49.11     11.94 o 
  -8   3   9       11.96       19.70      8.26 o 
  -7   3   9        3.42        2.21      8.41 o 
  -6   3   9        8.15       10.01      8.81 o 
  -5   3   9      489.08      538.27     28.55 o 
  -4   3   9       57.43       47.96     19.30 o 
  -3   3   9      137.00      108.89     22.08 o 
  -2   3   9       22.94       26.57     21.27 o 
  -1   3   9      232.53      181.71     18.43 o 
   0   3   9      161.66      155.74     29.42 o 
   1   3   9      367.80      332.02     66.15 o 
   2   3   9      531.39      426.94     33.84 o 
   3   3   9        0.10       -5.06      7.71 o 
   4   3   9      359.76      346.02     43.52 o 
   5   3   9       82.69       79.35      8.23 o 
   6   3   9       68.00       86.06     17.26 o 
   7   3   9       59.63       52.15      9.33 o 
   8   3   9     1804.37     1952.80     92.57 o 
   9   3   9      232.95      264.91     25.54 o 
  10   3   9     1619.34     1991.55     99.18 o 
  11   3   9       49.55       38.33     15.20 o 
  12   3   9      152.43      218.62     29.38 o 
  13   3   9       37.59       20.56     13.43 o 
  14   3   9       26.66       24.70     11.59 o 
  15   3   9        0.80        2.51      7.41 o 
  16   3   9        1.76        1.70     11.03 o 
 -15   4   9        6.36       -2.35     25.80 o 
 -14   4   9        7.29       10.48     29.14 o 
 -13   4   9        0.49        1.84     12.05 o 
 -12   4   9        0.97       -1.39      8.04 o 
 -11   4   9        1.63        0.11      8.20 o 
 -10   4   9       99.08       69.16     11.57 o 
  -9   4   9       58.34       56.56     11.51 o 
  -8   4   9      223.90      257.93     13.55 o 
  -7   4   9      103.71      122.38     16.89 o 
  -6   4   9      197.08      221.56     18.21 o 
  -5   4   9      205.00      217.41     27.74 o 
  -4   4   9      424.96      483.75     42.40 o 
  -3   4   9       31.32       29.17      8.81 o 
  -2   4   9      210.67      164.46     22.12 o 
  -1   4   9      708.05      698.45     66.79 o 
   0   4   9     1593.17     1632.20    404.74 o 
   1   4   9        3.14        4.46      6.32 o 
   2   4   9      260.18      211.81     57.97 o 
   3   4   9       77.96       42.29      8.12 o 
   4   4   9      242.58      299.91     38.29 o 
   5   4   9        2.40       -0.92      4.38 o 
   6   4   9        8.80        4.21      2.97 o 
   7   4   9      125.14      134.61     26.85 o 
   8   4   9        2.13        4.98      7.11 o 
   9   4   9      102.44       81.63     31.63 o 
  10   4   9       28.59       40.94     15.40 o 
  11   4   9       10.49       -3.24      7.59 o 
  12   4   9      334.16      506.55     42.24 o 
  13   4   9        7.13       -0.97     13.47 o 
  14   4   9       55.68       71.17     29.26 o 
 -12   5   9      207.01      188.33     81.39 o 
 -11   5   9       15.62       26.67     12.56 o 
 -10   5   9       39.63       35.63     12.41 o 
  -9   5   9       11.74        4.00     10.88 o 
  -8   5   9      178.89      218.71     27.17 o 
  -7   5   9        4.91        4.76      7.26 o 
  -6   5   9      537.60      697.63     57.77 o 
  -5   5   9      374.79      373.70     52.05 o 
  -4   5   9      100.98       84.70     18.03 o 
  -3   5   9        1.22       -1.56     10.79 o 
  -2   5   9       35.42       43.18     17.74 o 
  -1   5   9       71.70       74.48     21.47 o 
   0   5   9       46.89       41.72     17.64 o 
   1   5   9      333.90      230.89     76.51 o 
   2   5   9      206.38      179.83    110.10 o 
   3   5   9       60.88       28.77     11.51 o 
   4   5   9      453.84      604.62     48.10 o 
   5   5   9       61.55       65.67     21.71 o 
   6   5   9      177.47      282.93     33.01 o 
   7   5   9      105.59      203.36     56.80 o 
   8   5   9      485.18      730.19     71.80 o 
   9   5   9       66.81      108.56     24.37 o 
  10   5   9      331.29      521.00     69.33 o 
  11   5   9       20.80       23.86     29.29 o 
  -7   6   9        8.22       19.88     10.86 o 
  -6   6   9      153.63      157.65     34.24 o 
  -5   6   9       18.71       24.46     11.68 o 
  -4   6   9       42.64       28.72     29.50 o 
  -3   6   9       58.35       32.95     21.17 o 
  -2   6   9       56.58       59.26     22.98 o 
  -1   6   9       14.61       23.22     17.17 o 
   0   6   9      324.41      281.83    102.69 o 
   1   6   9      107.97       28.31     13.28 o 
   2   6   9      211.77      171.71    164.99 o 
   3   6   9        0.09       37.33     32.73 o 
   4   6   9       77.49       93.02     43.58 o 
   5   6   9        2.18       -4.34     16.09 o 
   6   6   9        0.17      -11.87     28.60 o 
 -18   0  10       32.94       -0.12      9.04 o 
 -16   0  10      104.19       57.27     25.17 o 
 -14   0  10       56.81       54.85     18.61 o 
 -12   0  10        0.19      -11.81     11.81 o 
 -10   0  10       20.54       16.34     17.70 o 
  -8   0  10      229.32      255.72     32.59 o 
  -6   0  10      558.13      595.57     42.33 o 
  -4   0  10     4847.95     5050.20    174.88 o 
  -2   0  10    12878.30    13654.09    800.38 o 
   0   0  10        0.38        1.36      9.56 o 
   2   0  10      557.19      584.65     54.01 o 
   4   0  10     1410.80     1299.17     44.64 o 
   6   0  10       29.84       38.47      8.81 o 
   8   0  10       25.18       30.39      9.72 o 
  10   0  10       42.98       51.60     27.51 o 
  12   0  10      468.70      478.81     41.79 o 
  14   0  10        0.33        1.79      6.89 o 
  16   0  10       35.62        0.37     12.67 o 
 -19   1  10       10.73       12.09     11.20 o 
 -18   1  10        2.02       -2.90      9.32 o 
 -17   1  10        0.60        1.58      6.80 o 
 -16   1  10        6.85        4.89      8.73 o 
 -15   1  10        0.34       -4.20      8.03 o 
 -14   1  10        1.84        1.84     10.13 o 
 -13   1  10       85.82       93.17     13.94 o 
 -12   1  10       31.92       17.27      7.79 o 
 -11   1  10      176.68      172.11     18.52 o 
 -10   1  10      249.63      285.24     21.03 o 
  -9   1  10      227.39      233.49     17.35 o 
  -8   1  10       60.76       46.01     12.23 o 
  -7   1  10       57.94       57.89      9.30 o 
  -6   1  10      375.78      391.22     25.03 o 
  -5   1  10       56.72       50.77     10.35 o 
  -4   1  10      102.71      109.01     13.79 o 
  -3   1  10        2.78        0.49      5.45 o 
  -2   1  10       11.86        2.70      8.46 o 
  -1   1  10      572.17      577.57     26.28 o 
   0   1  10       15.51       32.21     14.43 o 
   1   1  10      812.13      748.80     22.71 o 
   2   1  10        1.29        1.74      3.01 o 
   3   1  10       15.79       16.52      5.57 o 
   4   1  10      284.62      282.28     12.41 o 
   5   1  10      723.51      795.35     52.28 o 
   6   1  10     1687.61     1632.41     33.81 o 
   7   1  10      227.93      236.74     10.65 o 
   8   1  10      452.37      482.12     14.32 o 
   9   1  10      141.05      152.96     11.56 o 
  10   1  10       11.86       20.55      7.55 o 
  11   1  10        0.01        6.79      4.05 o 
  12   1  10      226.48      265.64     11.06 o 
  13   1  10       63.47       53.42      7.61 o 
  14   1  10      162.87      155.65     17.22 o 
  15   1  10        0.99        8.65     11.91 o 
  16   1  10        1.03       -5.64      9.50 o 
  17   1  10       57.60       43.11     25.78 o 
  18   1  10        0.00       14.57     19.25 o 
 -18   2  10        7.11       20.27     10.56 o 
 -17   2  10       10.56       14.42     12.09 o 
 -16   2  10        0.49       11.36     11.35 o 
 -15   2  10       19.06       20.67     14.41 o 
 -14   2  10        5.24       12.05     11.27 o 
 -13   2  10      230.14      221.92     21.63 o 
 -12   2  10       80.45       75.60     17.25 o 
 -11   2  10      250.18      275.78     41.06 o 
 -10   2  10        5.65      -16.70     16.70 o 
  -9   2  10     1182.63     1327.38     66.60 o 
  -8   2  10       10.26        8.15      7.24 o 
  -7   2  10     1502.82     1561.09     59.19 o 
  -6   2  10        3.11       -1.70      7.81 o 
  -5   2  10        3.74       -4.45      4.45 o 
  -4   2  10       21.64        9.19      5.40 o 
  -3   2  10       41.12       46.22     16.59 o 
  -2   2  10       95.31      121.09     18.50 o 
  -1   2  10       66.69       68.77     12.53 o 
   0   2  10      164.71      143.67     16.03 o 
   1   2  10      271.42      231.17     21.21 o 
   2   2  10      561.54      595.96     33.10 o 
   3   2  10      416.08      361.92     40.70 o 
   4   2  10        7.56       -0.21      7.15 o 
   5   2  10     1270.45     1195.88     54.84 o 
   6   2  10        0.01        6.03      4.80 o 
   7   2  10      309.92      249.59     25.62 o 
   8   2  10       94.93       81.26     10.99 o 
   9   2  10        4.75        0.15      4.51 o 
  10   2  10       82.33      113.71     16.91 o 
  11   2  10      149.48      194.20     36.01 o 
  12   2  10       10.20        6.48      8.26 o 
  13   2  10      220.87      270.51     27.06 o 
  14   2  10      345.34      363.33     46.68 o 
  15   2  10       26.96       31.37     10.50 o 
  16   2  10       82.30      106.55     23.46 o 
  17   2  10       57.71       44.54     13.67 o 
 -17   3  10      254.97      273.65     53.58 o 
 -16   3  10        0.84        4.66      8.40 o 
 -15   3  10        2.56        1.92      5.90 o 
 -14   3  10       16.41       15.04      8.31 o 
 -13   3  10       32.19       39.22      9.65 o 
 -12   3  10        2.03       -0.35      6.79 o 
 -11   3  10       10.21        4.41     10.20 o 
 -10   3  10       20.00       29.41     16.43 o 
  -9   3  10        2.31       10.61     11.74 o 
  -8   3  10      194.07      246.52     34.09 o 
  -7   3  10      163.52      179.13     29.21 o 
  -6   3  10      119.32      140.78     22.75 o 
  -5   3  10     1404.63     1575.69     54.56 o 
  -4   3  10       29.59       28.56      9.76 o 
  -3   3  10     2226.63     2336.10     68.40 o 
  -2   3  10      116.97      109.57     16.78 o 
  -1   3  10      329.82      263.01     21.73 o 
   0   3  10       23.36       16.70     10.05 o 
   1   3  10      248.82      179.15     21.45 o 
   2   3  10     1241.38     1085.57    234.37 o 
   3   3  10     2524.90     2411.89    130.79 o 
   4   3  10       33.70       25.81      8.05 o 
   5   3  10       19.26       14.98      5.86 o 
   6   3  10      721.25      844.10     42.17 o 
   7   3  10        0.48        2.70      4.66 o 
   8   3  10      889.00     1097.66     51.46 o 
   9   3  10       37.71       34.38     10.56 o 
  10   3  10      120.07      111.07     31.46 o 
  11   3  10       46.95       38.26     11.77 o 
  12   3  10        0.17        1.75     10.65 o 
  13   3  10       31.59       26.66     11.80 o 
  14   3  10        1.07        3.39      7.88 o 
  15   3  10      146.70      112.30     19.67 o 
  16   3  10        8.49        7.77     11.56 o 
 -14   4  10        0.02       30.35     19.23 o 
 -13   4  10      245.23      239.34     24.07 o 
 -12   4  10       56.29       55.07     13.12 o 
 -11   4  10      210.33      218.45     24.66 o 
 -10   4  10      128.11      152.16     20.17 o 
  -9   4  10      482.05      598.53     34.47 o 
  -8   4  10       33.96       45.19     16.44 o 
  -7   4  10       50.75       77.08     13.59 o 
  -6   4  10        0.73        0.08      5.71 o 
  -5   4  10       26.55       12.16      5.35 o 
  -4   4  10        4.08        4.04      6.15 o 
  -3   4  10      162.59      170.18     23.14 o 
  -2   4  10       16.86       15.39     15.62 o 
  -1   4  10       55.23       38.00     10.73 o 
   0   4  10       66.24       53.29     16.04 o 
   1   4  10       41.68       77.50     44.17 o 
   2   4  10       53.28       31.56     11.66 o 
   3   4  10      531.97      215.53     32.16 o 
   4   4  10       16.67        9.80      7.14 o 
   5   4  10      218.26      226.75     26.66 o 
   6   4  10       12.31        4.62      3.19 o 
   7   4  10       51.82       54.51     32.75 o 
   8   4  10        0.03       -8.40     18.63 o 
   9   4  10       19.24       50.93     27.70 o 
  10   4  10      111.49      193.08     38.78 o 
  11   4  10      268.11      381.21     97.20 o 
  12   4  10      220.85      298.54     46.96 o 
  13   4  10      120.93      148.55     40.26 o 
  14   4  10       33.60       19.24     30.60 o 
 -12   5  10       55.65       69.45     44.34 o 
 -11   5  10       13.33       10.35      9.26 o 
 -10   5  10        3.45        9.36      9.91 o 
  -9   5  10        0.03       15.13      8.94 o 
  -8   5  10       20.37       -2.17      9.06 o 
  -7   5  10      148.23      217.43     30.08 o 
  -6   5  10      409.99      552.80     65.84 o 
  -5   5  10      675.79      778.53    134.94 o 
  -4   5  10       50.93       67.85     14.21 o 
  -3   5  10      145.99      179.94     30.49 o 
  -2   5  10       67.63       75.29     21.03 o 
  -1   5  10      230.21      224.05     86.57 o 
   0   5  10       37.30       23.85     12.46 o 
   1   5  10      247.26      154.99     74.37 o 
   2   5  10       29.62        9.00      8.46 o 
   3   5  10      104.79       55.08     20.10 o 
   4   5  10      164.28       66.30     12.18 o 
   5   5  10      132.53      195.89     48.00 o 
   6   5  10        0.59       -8.87     16.65 o 
   7   5  10       98.20      134.19     38.71 o 
   8   5  10       69.02       87.27     26.56 o 
   9   5  10        5.00      -10.68     22.06 o 
  10   5  10        2.47       -4.03     25.62 o 
  11   5  10       20.77       32.35     24.82 o 
  -6   6  10       50.98       53.85     21.03 o 
  -5   6  10       55.71       48.71     15.32 o 
  -4   6  10       11.91       21.40     10.27 o 
  -3   6  10       70.89       44.34     18.13 o 
  -2   6  10       25.46       40.10     24.36 o 
  -1   6  10       28.73        5.71     21.22 o 
   0   6  10        3.19       -5.44      7.94 o 
   1   6  10       11.89        1.21     11.43 o 
   2   6  10      165.01      209.59     79.72 o 
   4   6  10       92.06       75.72     38.27 o 
   5   6  10      157.42      148.96     46.98 o 
 -19   0  11        1.40       -0.36     11.65 o 
 -17   0  11       71.43       32.41     19.48 o 
 -15   0  11      348.98      330.29     54.01 o 
 -13   0  11      208.42      227.59     32.95 o 
 -11   0  11     1114.64     1154.38     59.98 o 
  -9   0  11     1175.28     1080.70    154.71 o 
  -7   0  11     3773.34     3974.56    168.27 o 
  -5   0  11      468.12      430.56     31.44 o 
  -3   0  11     3208.37     3305.23    131.23 o 
  -1   0  11       65.53       54.40     19.40 o 
   1   0  11       59.90       80.16     32.01 o 
   3   0  11      742.48      706.94     35.13 o 
   5   0  11     1148.46     1192.09     46.76 o 
   7   0  11      404.47      396.04     23.59 o 
   9   0  11     3733.32     4238.16    138.74 o 
  11   0  11     2153.58     2405.84     95.02 o 
  13   0  11      764.25      800.03     38.71 o 
  15   0  11      274.35      294.13     41.61 o 
 -18   1  11       13.88       23.27     14.35 o 
 -17   1  11       26.64       18.07     13.11 o 
 -16   1  11        0.06        1.14      7.15 o 
 -15   1  11      190.83      192.93     30.50 o 
 -14   1  11       90.37       82.27     16.22 o 
 -13   1  11      102.96      118.66     15.04 o 
 -12   1  11       11.42        8.04      7.37 o 
 -11   1  11       22.20       16.89      9.91 o 
 -10   1  11      492.44      513.73     31.28 o 
  -9   1  11       45.96       37.26     13.88 o 
  -8   1  11       58.71       68.23     12.54 o 
  -7   1  11       12.66       12.47      7.24 o 
  -6   1  11       32.09       19.26     13.37 o 
  -5   1  11      287.36      269.05     17.76 o 
  -4   1  11      137.76      150.96     15.36 o 
  -3   1  11      170.56      156.28     20.76 o 
  -2   1  11       67.57       78.11     13.00 o 
  -1   1  11     3227.30     3030.58    116.61 o 
   0   1  11      151.20      147.62     20.35 o 
   1   1  11     4264.73     4368.76    156.41 o 
   2   1  11      111.19      102.11      8.09 o 
   3   1  11     1004.25      928.59     27.34 o 
   4   1  11      334.83      337.70     14.55 o 
   5   1  11     3084.48     3075.68     81.18 o 
   6   1  11       58.52       73.74     10.91 o 
   7   1  11      921.68      995.20     32.79 o 
   8   1  11       30.89       34.54      9.44 o 
   9   1  11       77.10       77.94     14.74 o 
  10   1  11      387.85      470.78     25.94 o 
  11   1  11      116.96      132.85     13.07 o 
  12   1  11        1.43       -4.35      4.35 o 
  13   1  11      304.50      369.51     39.56 o 
  14   1  11       29.98       27.10     16.39 o 
  15   1  11      120.03       47.52     44.05 o 
  16   1  11      199.25      255.31     46.88 o 
  17   1  11      166.29      161.33     40.53 o 
 -18   2  11        1.71        3.73     10.80 o 
 -17   2  11        9.38        4.92     11.84 o 
 -16   2  11        3.17       13.43     14.03 o 
 -15   2  11       45.45       30.93     11.15 o 
 -14   2  11       59.84       42.32     15.65 o 
 -13   2  11       52.26       44.67     12.72 o 
 -12   2  11      295.28      290.02     29.21 o 
 -11   2  11      994.08     1231.96     55.72 o 
 -10   2  11       39.81       42.93     19.95 o 
  -9   2  11      166.02      180.93     24.65 o 
  -8   2  11      275.15      278.18     28.00 o 
  -7   2  11       27.63       36.38     12.46 o 
  -6   2  11      104.85       94.44     13.28 o 
  -5   2  11      814.53      847.98     34.32 o 
  -4   2  11       22.18       16.52      5.82 o 
  -3   2  11      344.03      340.30     23.70 o 
  -2   2  11       84.12      103.21     14.98 o 
  -1   2  11       24.83       25.65     10.65 o 
   0   2  11        0.05        8.47      9.20 o 
   1   2  11       18.18       13.90      9.81 o 
   2   2  11       73.09       64.14     10.97 o 
   3   2  11       16.30       17.23      9.95 o 
   4   2  11      107.64      112.60     23.18 o 
   5   2  11      771.21      747.31     84.54 o 
   6   2  11     1589.23     1619.50     82.03 o 
   7   2  11      248.26      249.28     26.33 o 
   8   2  11      316.58      298.32     20.63 o 
   9   2  11     1036.44     1191.29     62.60 o 
  10   2  11        0.79        8.14      5.79 o 
  11   2  11      462.96      476.73    144.56 o 
  12   2  11       69.69       37.10     23.42 o 
  13   2  11      216.47      314.48     36.55 o 
  14   2  11       17.96        8.56     11.20 o 
  15   2  11      408.57      448.17     81.14 o 
  16   2  11       37.37       28.18     20.50 o 
  17   2  11       17.54       30.91     15.66 o 
 -16   3  11       34.78       21.86      8.36 o 
 -15   3  11       41.49       40.45     10.34 o 
 -14   3  11        0.76        2.70      8.26 o 
 -13   3  11       62.92       51.90      9.93 o 
 -12   3  11       61.34       69.16     10.39 o 
 -11   3  11       31.36       31.02      8.23 o 
 -10   3  11      157.02      179.46     21.94 o 
  -9   3  11        3.49        2.95      8.73 o 
  -8   3  11       27.75       25.43     18.30 o 
  -7   3  11      184.38      190.29     27.64 o 
  -6   3  11      234.10      251.38     18.31 o 
  -5   3  11      641.59      696.70     50.82 o 
  -4   3  11      279.04      281.00     30.35 o 
  -3   3  11      742.20      830.86     41.23 o 
  -2   3  11       18.64       39.34     15.88 o 
  -1   3  11      518.82      573.46    100.63 o 
   0   3  11       35.84       29.13     13.52 o 
   1   3  11      268.51      249.34     30.56 o 
   2   3  11      312.31      309.52     55.84 o 
   3   3  11      166.13      136.27     23.64 o 
   4   3  11      138.85      120.43     43.99 o 
   5   3  11      314.28      368.31     30.96 o 
   6   3  11       43.72       77.83     24.19 o 
   7   3  11      310.94      434.50     40.45 o 
   8   3  11      326.81      308.71     81.85 o 
   9   3  11       47.84       34.53     14.35 o 
  10   3  11      298.55      374.73     28.08 o 
  11   3  11        0.16        3.93      8.41 o 
  12   3  11       36.05       22.94     10.52 o 
  13   3  11       53.70       39.86     35.39 o 
  14   3  11        0.00       -0.60      7.22 o 
  15   3  11      103.11      100.15     22.91 o 
 -14   4  11        0.09        8.41     11.08 o 
 -13   4  11       63.50       74.52     14.79 o 
 -12   4  11        1.47       -7.53     10.01 o 
 -11   4  11        4.76       -3.79      9.06 o 
 -10   4  11        4.79        5.49      9.63 o 
  -9   4  11      142.23      183.73     33.46 o 
  -8   4  11        1.81       26.69     24.67 o 
  -7   4  11       96.57      144.23     34.35 o 
  -6   4  11       72.00       85.66     19.25 o 
  -5   4  11       26.01       53.60     12.37 o 
  -4   4  11       38.69       47.48     19.44 o 
  -3   4  11        6.82        2.23      6.89 o 
  -2   4  11      313.01      347.69     66.93 o 
  -1   4  11      334.25      312.24     55.28 o 
   0   4  11       16.42        8.43     11.08 o 
   1   4  11       31.97        8.61      9.00 o 
   2   4  11        8.82        8.86      9.49 o 
   3   4  11        9.11        2.61      7.30 o 
   4   4  11       30.49       27.48     22.60 o 
   5   4  11      145.64      191.99     27.30 o 
   6   4  11       63.19      105.79     27.53 o 
   7   4  11      126.15      128.71     46.66 o 
   8   4  11       54.91       62.18     21.90 o 
   9   4  11        8.14       26.92     19.11 o 
  10   4  11       37.55       16.32     22.15 o 
  11   4  11      101.09       79.66     63.56 o 
  12   4  11       10.50       31.23     22.28 o 
  13   4  11      102.28      139.32     72.00 o 
 -11   5  11        2.52       -7.57     10.76 o 
 -10   5  11       36.71       52.06     17.77 o 
  -9   5  11        2.18       -8.54      9.11 o 
  -8   5  11       22.47       32.19     11.97 o 
  -7   5  11        2.96        1.39      8.79 o 
  -6   5  11      170.86      222.42     26.70 o 
  -5   5  11        0.47      -13.86     15.73 o 
  -4   5  11       29.08       40.17     18.84 o 
  -3   5  11        6.33        9.00     12.74 o 
  -2   5  11        0.35        2.10     10.01 o 
  -1   5  11        2.48        4.88     10.35 o 
   0   5  11       15.89        0.24     10.87 o 
   1   5  11       23.71       15.62     11.85 o 
   2   5  11        1.11        3.34      7.57 o 
   3   5  11        5.46        6.77      6.95 o 
   4   5  11        8.88        3.19     20.75 o 
   5   5  11        0.51        4.43     24.51 o 
   6   5  11      100.51      143.41     31.13 o 
   7   5  11       69.13       59.80     26.80 o 
   8   5  11        7.82       16.95     20.96 o 
   9   5  11        0.11        1.64     22.52 o 
  10   5  11        5.22       15.15     29.56 o 
  -4   6  11       22.51       15.53     18.58 o 
  -3   6  11        7.96        7.53     11.80 o 
  -2   6  11       54.51       55.08     14.21 o 
  -1   6  11       87.30      137.48     56.24 o 
   0   6  11      168.17       60.86     22.80 o 
   1   6  11        0.17       14.63     14.04 o 
   3   6  11       11.62       11.74     44.50 o 
 -18   0  12      263.95      254.29     30.95 o 
 -16   0  12     1134.64     1334.47     90.17 o 
 -14   0  12      428.43      395.05     33.15 o 
 -12   0  12      342.54      342.15     26.39 o 
 -10   0  12      224.35      219.32     21.32 o 
  -8   0  12       55.92       51.22     29.44 o 
  -6   0  12      460.71      475.59     42.60 o 
  -4   0  12      152.84      178.99     22.25 o 
  -2   0  12     2589.02     2684.35     98.11 o 
   2   0  12      331.16      314.00     49.08 o 
   4   0  12     2044.41     2046.25     64.88 o 
   6   0  12      507.95      541.83     24.46 o 
   8   0  12      654.33      740.62     33.45 o 
  10   0  12      683.74      778.42     42.63 o 
  12   0  12      123.41      147.00     11.86 o 
  14   0  12       93.44      106.04     27.34 o 
 -18   1  12        3.90        4.78      8.97 o 
 -17   1  12       86.45       36.72     14.44 o 
 -16   1  12        0.09       -2.50      9.60 o 
 -15   1  12       14.89       11.14     14.31 o 
 -14   1  12       45.62       25.94     18.70 o 
 -13   1  12        0.01       -0.96      7.98 o 
 -12   1  12      212.49      239.75     24.12 o 
 -11   1  12        0.99       -4.67      9.48 o 
 -10   1  12      181.18      175.50     16.15 o 
  -9   1  12      511.95      501.23     29.26 o 
  -8   1  12     4459.43     4967.37    145.37 o 
  -7   1  12        6.21        4.14     10.48 o 
  -6   1  12      769.08      783.39     46.34 o 
  -5   1  12       81.78       70.65     15.25 o 
  -4   1  12     1090.89     1100.07     45.22 o 
  -3   1  12       19.40       13.57      5.25 o 
  -2   1  12      475.70      450.59     46.25 o 
  -1   1  12        5.37        8.69     13.83 o 
   0   1  12      279.14      249.28     17.64 o 
   1   1  12        2.90        1.80      4.19 o 
   2   1  12        2.29        4.79      3.95 o 
   3   1  12     3478.03     3617.53     89.08 o 
   4   1  12       56.29       48.96      7.12 o 
   5   1  12      595.51      609.24     24.49 o 
   6   1  12      288.62      302.50     22.96 o 
   7   1  12      388.07      364.65     19.87 o 
   8   1  12      758.02      835.72     26.05 o 
   9   1  12       23.89       30.87      6.02 o 
  10   1  12        0.67        3.09      5.26 o 
  11   1  12       35.34       35.77      6.83 o 
  12   1  12      729.36      872.15     53.93 o 
  13   1  12       12.87        7.64     25.87 o 
  14   1  12      130.73      172.53     40.61 o 
  15   1  12        5.18      -14.65     17.29 o 
  16   1  12      140.17      189.36     40.12 o 
  17   1  12       85.92      119.93     61.46 o 
 -17   2  12       31.36       20.20     20.08 o 
 -16   2  12       16.48       18.54     16.20 o 
 -15   2  12        7.13        5.82      9.49 o 
 -14   2  12      229.40      266.19     25.67 o 
 -13   2  12       22.21       12.58     11.81 o 
 -12   2  12      590.41      659.81     36.35 o 
 -11   2  12        0.50       -4.79      9.67 o 
 -10   2  12       62.39       51.16     18.42 o 
  -9   2  12       22.50       27.34     14.28 o 
  -8   2  12        7.23        2.08      7.65 o 
  -7   2  12        3.11       -7.72     11.29 o 
  -6   2  12       14.13        9.11      5.53 o 
  -5   2  12      612.24      584.63     27.78 o 
  -4   2  12      303.68      294.23     30.04 o 
  -3   2  12       21.45       18.34     10.04 o 
  -2   2  12       72.54       60.66     17.32 o 
  -1   2  12      118.46      101.54     15.84 o 
   0   2  12      721.57      714.14     49.59 o 
   1   2  12       61.93       62.26     15.79 o 
   2   2  12     4766.16     4840.58    245.60 o 
   3   2  12       65.47       78.74     12.98 o 
   4   2  12      176.53      170.55     28.59 o 
   5   2  12      184.47      211.27     32.53 o 
   6   2  12       12.77        2.41      4.45 o 
   7   2  12        1.27        2.12      7.37 o 
   8   2  12      650.99      640.32     44.33 o 
   9   2  12       47.14       31.68      8.75 o 
  10   2  12      177.66      262.11     25.61 o 
  11   2  12       92.30       54.57     38.32 o 
  12   2  12       12.71       18.33     13.24 o 
  13   2  12       43.93       59.16     15.98 o 
  14   2  12        0.08        1.84      8.96 o 
  15   2  12       32.94       25.71     14.94 o 
  16   2  12      126.49      187.34     34.92 o 
 -16   3  12        0.11       -0.18      7.16 o 
 -15   3  12        0.41        0.45     14.33 o 
 -14   3  12        9.57       30.99     13.40 o 
 -13   3  12       20.95       10.20      7.63 o 
 -12   3  12       50.13       41.79     10.84 o 
 -11   3  12       30.43       31.02      8.35 o 
 -10   3  12       98.72      115.20     14.52 o 
  -9   3  12       84.74       79.23     15.06 o 
  -8   3  12      117.81      142.35     20.28 o 
  -7   3  12       13.78        7.63      8.39 o 
  -6   3  12     1492.62     1696.41     54.34 o 
  -5   3  12      103.36       91.73     19.15 o 
  -4   3  12      533.07      635.35     36.57 o 
  -3   3  12        5.22        0.76      8.04 o 
  -2   3  12      166.40      192.20     17.41 o 
  -1   3  12      104.07      129.19     17.91 o 
   0   3  12       20.20       32.16     10.87 o 
   1   3  12        8.21        8.78      7.56 o 
   2   3  12      277.35      223.12     43.43 o 
   3   3  12      941.41      774.52    199.91 o 
   4   3  12        3.88       -1.51      5.14 o 
   5   3  12      216.70      230.15     31.04 o 
   6   3  12        3.18       12.97      8.12 o 
   7   3  12       18.70       15.72      4.95 o 
   8   3  12      426.89      557.62     86.59 o 
   9   3  12        2.86      -20.59     20.59 o 
  11   3  12       18.77      -14.69     35.13 o 
  12   3  12        0.05       12.26     20.10 o 
  13   3  12        2.17        0.60     15.55 o 
  14   3  12       30.58        7.16     26.00 o 
  15   3  12        1.66        4.74     27.26 o 
 -14   4  12      140.92      130.10     20.78 o 
 -13   4  12       16.53       24.70     15.06 o 
 -12   4  12       61.14       69.32     18.36 o 
 -11   4  12        0.58        2.94     10.84 o 
 -10   4  12      104.09      126.19     20.95 o 
  -9   4  12       65.87       77.63     16.68 o 
  -8   4  12      152.45      169.83     21.58 o 
  -7   4  12      553.29      677.64     56.85 o 
  -6   4  12      111.08      165.22     25.98 o 
  -5   4  12      866.54     1081.16     95.61 o 
  -4   4  12       43.60       39.83     19.95 o 
  -3   4  12      192.02      250.06     40.09 o 
  -2   4  12      164.19      147.80     40.05 o 
  -1   4  12      106.78      133.07     55.40 o 
   0   4  12      308.15      253.15     70.14 o 
   1   4  12      103.84      112.40     40.98 o 
   2   4  12      118.53       72.54     63.20 o 
   3   4  12        4.77        9.69      7.01 o 
   4   4  12      227.06      157.31    114.16 o 
   5   4  12        0.60        0.66      5.39 o 
   6   4  12      129.34      204.86     35.85 o 
   7   4  12      532.11      723.29     76.89 o 
   8   4  12        1.66      -13.38     40.30 o 
   9   4  12      168.24      198.02     35.31 o 
  10   4  12       25.71        0.32     27.02 o 
  11   4  12       47.50       45.81     55.67 o 
  12   4  12       58.08       11.45     27.26 o 
 -10   5  12       15.58        9.56     12.78 o 
  -9   5  12       37.89       25.51     14.10 o 
  -8   5  12        0.27        9.22     17.71 o 
  -7   5  12        2.19      -12.39     12.39 o 
  -6   5  12        0.76        7.25      9.76 o 
  -5   5  12       12.10       25.92     11.07 o 
  -4   5  12       24.72       10.27     10.96 o 
  -3   5  12      134.56      196.88     43.74 o 
  -2   5  12       63.89       34.53     24.69 o 
  -1   5  12       71.31       31.74     15.41 o 
   0   5  12       23.38       12.73     12.12 o 
   1   5  12      211.25      189.19     77.69 o 
   2   5  12       78.76       72.70     31.64 o 
   3   5  12      155.91       59.34     15.09 o 
   4   5  12       57.15       80.37     37.32 o 
   6   5  12        5.61       13.09     44.59 o 
   7   5  12       18.68       30.50     33.23 o 
   8   5  12        6.12       14.40     48.26 o 
   9   5  12        6.06       51.35     38.49 o 
 -17   0  13        1.86        5.43     17.37 o 
 -15   0  13        8.14       -1.81     18.75 o 
 -13   0  13       20.51      -16.22     18.95 o 
 -11   0  13       42.63       38.13     44.76 o 
  -9   0  13       85.52       61.28     13.64 o 
  -7   0  13      861.05      962.99     64.60 o 
  -5   0  13     2074.65     2142.52     91.48 o 
  -3   0  13      470.62      512.21     40.55 o 
  -1   0  13      413.40      464.93     70.67 o 
   1   0  13       22.10       33.40     29.99 o 
   3   0  13       29.88       29.23      9.95 o 
   5   0  13       19.50       14.16      7.51 o 
   7   0  13      118.34      117.99     23.41 o 
   9   0  13      129.12      156.36     12.24 o 
  11   0  13      770.53      858.90     34.84 o 
  13   0  13      163.96      178.32     23.17 o 
  15   0  13      111.26      158.16     32.27 o 
 -17   1  13        0.57        7.92      8.96 o 
 -16   1  13        1.64       15.54     10.04 o 
 -15   1  13       12.62        5.81     11.61 o 
 -14   1  13        0.38      -14.59     14.59 o 
 -13   1  13       30.87       25.42      9.51 o 
 -12   1  13       25.31       11.02     17.89 o 
 -11   1  13      176.61      187.08     21.37 o 
 -10   1  13      743.47      792.39     58.87 o 
  -9   1  13      382.26      371.57     24.28 o 
  -8   1  13      454.34      408.10     62.86 o 
  -7   1  13       48.94       51.13     12.34 o 
  -6   1  13       43.45       20.05     11.37 o 
  -5   1  13       20.96       21.64     10.16 o 
  -4   1  13     1159.74     1082.46     74.45 o 
  -3   1  13       42.84       15.35      8.99 o 
  -2   1  13     1285.87     1255.76     52.41 o 
  -1   1  13       46.23       38.89     13.00 o 
   0   1  13       75.32       58.22      6.60 o 
   1   1  13       36.04       26.78      5.23 o 
   2   1  13      107.88      127.67     16.05 o 
   3   1  13      232.74      236.10     22.78 o 
   4   1  13      196.36      205.91     20.40 o 
   5   1  13     1160.77     1204.66     26.32 o 
   6   1  13      290.56      304.16     16.96 o 
   7   1  13       26.19       26.17      7.58 o 
   8   1  13        0.05        0.68      4.23 o 
   9   1  13      209.04      198.20     33.15 o 
  10   1  13      221.57      239.05     18.92 o 
  11   1  13        8.47        9.49      5.09 o 
  12   1  13       52.25       99.93     39.14 o 
  13   1  13       24.52       52.22     22.40 o 
  14   1  13       14.52        6.65     13.13 o 
  15   1  13       18.44       20.98     19.68 o 
  16   1  13      181.62      281.63     61.15 o 
 -17   2  13       61.34       37.38     16.14 o 
 -16   2  13       38.35       24.91     14.09 o 
 -15   2  13        5.95       -3.92     13.37 o 
 -14   2  13      177.78      170.31     50.81 o 
 -13   2  13       43.64       57.07     22.62 o 
 -12   2  13       46.77       35.47     17.88 o 
 -11   2  13       81.92       73.06     19.97 o 
 -10   2  13       12.61       -0.41     12.55 o 
  -9   2  13       16.50        9.03     12.75 o 
  -8   2  13        3.41       -8.29      8.29 o 
  -7   2  13        5.26       18.53     10.54 o 
  -6   2  13        1.65        0.00      3.74 o 
  -5   2  13      606.35      566.24     32.52 o 
  -4   2  13       14.60        8.08      4.46 o 
  -3   2  13      115.69      109.02     15.47 o 
  -2   2  13      436.66      428.75     27.02 o 
  -1   2  13      137.17      114.67     15.80 o 
   0   2  13        6.74        2.49      9.55 o 
   1   2  13      118.60      125.08     16.67 o 
   2   2  13      112.01      109.54     17.50 o 
   3   2  13        8.63        4.43     13.72 o 
   4   2  13       22.39       18.45     13.16 o 
   5   2  13      207.76      214.33     42.27 o 
   6   2  13     1090.77     1072.97    115.05 o 
   7   2  13        6.40        4.46     10.06 o 
   8   2  13      166.16      148.57     24.58 o 
   9   2  13       30.69       16.69      6.31 o 
  10   2  13      191.25      230.42     34.48 o 
  11   2  13       14.80       -4.38     25.31 o 
  12   2  13       28.32       28.69     19.80 o 
  13   2  13        8.19        7.19     18.89 o 
  14   2  13        1.04      -14.61     23.01 o 
  15   2  13       90.49      119.60     29.42 o 
 -15   3  13       26.54       24.29     12.14 o 
 -14   3  13        2.37       11.07     11.46 o 
 -13   3  13        0.04        0.01      6.60 o 
 -12   3  13       38.84       28.17      9.34 o 
 -11   3  13       40.59       34.01      9.88 o 
 -10   3  13      191.44      199.93     20.01 o 
  -9   3  13       65.15       53.93     12.58 o 
  -8   3  13       42.51       73.18     22.18 o 
  -7   3  13       43.64       38.22     13.43 o 
  -6   3  13      244.06      288.14     31.03 o 
  -5   3  13        2.40       -7.92     11.97 o 
  -4   3  13      160.83      164.70     16.76 o 
  -3   3  13       30.48       33.06     14.32 o 
  -2   3  13      414.93      435.64     32.68 o 
  -1   3  13      174.81      189.40     21.98 o 
   0   3  13      430.99      398.11     43.14 o 
   1   3  13        2.86        0.11     10.21 o 
   2   3  13       66.13       84.82     25.48 o 
   3   3  13        4.29       -6.04      7.31 o 
   4   3  13        0.50       -5.54      6.75 o 
   5   3  13       66.25       68.27     22.12 o 
   6   3  13       54.71       72.01     30.15 o 
   7   3  13      108.29       72.79     20.98 o 
  11   3  13        2.83        1.51     16.51 o 
  13   3  13       10.93        4.83     32.00 o 
 -13   4  13       27.11       35.80     20.84 o 
 -12   4  13      114.12      128.86     26.07 o 
 -11   4  13        9.73       -1.03     11.47 o 
 -10   4  13       36.74       48.09     20.88 o 
  -9   4  13        0.92        7.20      9.74 o 
  -8   4  13      345.34      424.68     34.78 o 
  -7   4  13       76.18       95.37     23.14 o 
  -6   4  13       44.73       55.68     21.66 o 
  -4   4  13       78.01       84.13     18.76 o 
  -3   4  13      100.95       87.26     31.14 o 
  -2   4  13       59.33       30.46     37.70 o 
  -1   4  13      159.80      150.00     41.81 o 
   0   4  13      581.84      524.53    214.05 o 
   1   4  13       50.75       32.86     11.14 o 
   2   4  13      249.89      144.72     22.62 o 
   3   4  13       42.51       35.85     12.77 o 
   4   4  13      482.35      176.99     20.59 o 
   5   4  13      118.04      104.75     41.01 o 
   6   4  13     1700.63     2276.91    155.67 o 
   7   4  13      433.05      567.27     74.61 o 
   8   4  13     1241.92     1684.33    134.82 o 
   9   4  13       67.97      129.98     42.00 o 
  10   4  13       17.58       32.57     49.57 o 
  11   4  13        0.09      -31.88     31.88 o 
  -9   5  13       38.30       23.48     17.92 o 
  -8   5  13       53.87       87.56     27.40 o 
  -7   5  13       21.71       15.83     15.07 o 
  -6   5  13       16.18       13.26     12.49 o 
  -5   5  13       67.10       74.23     21.96 o 
  -4   5  13      148.85      235.67     39.93 o 
  -3   5  13      100.05      108.56     26.12 o 
  -2   5  13      689.12      750.03    162.80 o 
  -1   5  13       40.23       21.91     12.85 o 
   0   5  13      323.93      129.88     77.46 o 
   1   5  13       11.16        9.63      8.50 o 
   2   5  13      169.99       52.93     25.26 o 
   4   5  13       24.18       34.04     26.53 o 
   5   5  13       18.84       20.34     29.10 o 
   6   5  13       17.62        1.47     16.87 o 
   7   5  13       29.93       33.46     28.63 o 
 -16   0  14        8.88       16.44     15.82 o 
 -14   0  14        0.06        8.38     11.21 o 
 -12   0  14      537.30      535.54     85.68 o 
 -10   0  14     1416.76     1603.55    166.95 o 
  -8   0  14        9.12        0.51     15.88 o 
  -6   0  14        2.91       19.28     17.79 o 
  -4   0  14        6.94       12.79     15.22 o 
  -2   0  14        5.67       -3.69     15.68 o 
   0   0  14      188.46      179.77     32.58 o 
   2   0  14     1245.73     1215.77     51.67 o 
   4   0  14     3574.47     3542.56    104.68 o 
   6   0  14      792.47      869.44     70.67 o 
   8   0  14        8.00       12.72      7.42 o 
  10   0  14      855.90     1120.72     73.57 o 
  12   0  14      148.85      209.45     20.18 o 
  14   0  14       17.32       35.25     19.71 o 
 -17   1  14       47.48       36.11     13.10 o 
 -16   1  14        0.26        4.96     17.63 o 
 -15   1  14       34.98       34.94     13.76 o 
 -14   1  14        0.69       10.92     11.31 o 
 -13   1  14        2.62        3.03      7.54 o 
 -12   1  14        5.20       -5.74     11.42 o 
 -11   1  14      398.38      377.87     24.81 o 
 -10   1  14       83.74       67.74     13.50 o 
  -9   1  14      222.67      258.63     68.24 o 
  -8   1  14       42.37       49.04     19.79 o 
  -7   1  14        1.14        6.43      8.47 o 
  -6   1  14      332.83      326.13     47.24 o 
  -5   1  14       97.98       83.00     21.35 o 
  -4   1  14     3070.30     3286.10    116.33 o 
  -3   1  14      615.74      622.33     50.47 o 
  -2   1  14      128.72      134.49     18.72 o 
  -1   1  14       31.63       21.85     17.39 o 
   0   1  14      557.98      496.74     32.95 o 
   1   1  14       55.12       46.96      7.77 o 
   2   1  14      140.86      123.43      9.45 o 
   3   1  14      805.11      795.16     25.06 o 
   4   1  14       83.03       87.74      8.88 o 
   5   1  14      472.60      506.01     34.78 o 
   6   1  14       20.57       19.59      4.40 o 
   7   1  14       83.56      105.37      9.48 o 
   8   1  14      470.70      528.84     24.84 o 
   9   1  14      648.63      634.40     36.61 o 
  10   1  14       20.06       15.22      7.73 o 
  11   1  14       88.50       97.41     13.75 o 
  12   1  14      305.01      370.48     39.97 o 
  13   1  14       45.20       48.44     22.22 o 
  14   1  14       40.89       38.26     27.16 o 
  15   1  14       88.44       72.26     45.45 o 
  16   1  14       66.60       47.18     28.33 o 
 -16   2  14        0.70        1.86      9.19 o 
 -15   2  14        1.06       -0.49      8.65 o 
 -14   2  14       50.26       42.83     14.58 o 
 -13   2  14        0.98       -2.65     10.35 o 
 -12   2  14        2.52        2.41     10.07 o 
 -11   2  14       44.94       26.30     13.48 o 
 -10   2  14       29.94        7.00     13.45 o 
  -9   2  14        0.05        8.83      8.93 o 
  -8   2  14      182.18      156.38     44.92 o 
  -7   2  14       81.35       67.01     14.42 o 
  -6   2  14        1.12       -1.88      5.41 o 
  -5   2  14       32.86       16.36      6.75 o 
  -4   2  14       30.15       19.79     12.03 o 
  -3   2  14      215.27      199.16     19.21 o 
  -2   2  14        6.40       27.62     19.88 o 
  -1   2  14      281.05      259.73     22.09 o 
   0   2  14       56.72       58.23     11.53 o 
   1   2  14      226.00      202.47     16.18 o 
   2   2  14      150.12      128.67     21.10 o 
   3   2  14       12.16       -0.68      8.42 o 
   4   2  14      386.99      382.75     60.89 o 
   5   2  14      111.67      131.02     30.79 o 
   6   2  14      562.11      518.00     60.39 o 
   7   2  14       12.19       11.82     10.34 o 
   8   2  14        1.14        2.50      5.56 o 
   9   2  14      101.43       75.25     24.81 o 
  10   2  14       28.84       -2.85     14.47 o 
  11   2  14       67.50       66.79     24.27 o 
  12   2  14       57.14       80.18     25.70 o 
  13   2  14       83.46       85.41     44.38 o 
  14   2  14        2.21       20.51     31.65 o 
  15   2  14       11.29       15.33     18.44 o 
 -15   3  14       67.73       70.93     15.84 o 
 -14   3  14       50.47       37.92     11.60 o 
 -13   3  14      126.22      135.32     16.76 o 
 -12   3  14        9.22        6.81      6.89 o 
 -11   3  14      161.49      162.29     19.72 o 
 -10   3  14       70.85       66.74     12.96 o 
  -9   3  14       33.50       29.15      7.14 o 
  -8   3  14       25.03       53.31     17.64 o 
  -7   3  14       12.79       16.34     13.03 o 
  -6   3  14      119.65      130.42     31.80 o 
  -5   3  14       22.13       24.63     13.24 o 
  -4   3  14        1.37      -10.77     10.77 o 
  -3   3  14       38.90       52.67     13.04 o 
  -2   3  14      136.65      119.41     20.31 o 
  -1   3  14       93.25      100.79     15.55 o 
   0   3  14      237.48      242.64     54.19 o 
   1   3  14      725.99      680.18    129.53 o 
   2   3  14       10.96      -19.31     35.11 o 
   3   3  14       84.62       97.37     39.07 o 
   4   3  14       95.98       76.31     35.57 o 
   5   3  14        7.39       -2.72      6.40 o 
   6   3  14        2.01        3.22      8.43 o 
   7   3  14       27.51       30.91     22.17 o 
   8   3  14       19.65       25.51     19.34 o 
   9   3  14       71.69       85.93     35.21 o 
 -12   4  14        0.07       16.84     19.83 o 
 -11   4  14        0.03       10.87     19.11 o 
 -10   4  14        1.35       19.19     15.21 o 
  -9   4  14      156.10      222.18     22.55 o 
  -8   4  14       79.99      114.77     24.12 o 
  -7   4  14     1377.85     1719.12    203.09 o 
  -6   4  14       22.14       58.89     26.36 o 
  -5   4  14      466.33      579.79     80.76 o 
  -4   4  14        2.67       -2.08      9.56 o 
  -3   4  14      176.26      211.80     40.12 o 
  -2   4  14       30.55       18.08     13.49 o 
  -1   4  14      233.66      202.32     45.03 o 
   0   4  14       94.01      106.07     51.78 o 
   1   4  14      160.80      145.66     58.68 o 
   2   4  14      152.18      164.07     64.25 o 
   3   4  14       25.32        7.57      7.43 o 
   4   4  14       66.78       48.80     16.11 o 
   5   4  14       77.20       71.64     27.21 o 
   6   4  14       29.39       14.71     25.61 o 
   8   4  14       79.22       93.81     39.43 o 
   9   4  14       62.96       87.50     63.50 o 
  10   4  14        9.25       29.08     30.56 o 
  11   4  14        0.04      -38.51     53.85 o 
  -8   5  14       14.16       -3.97     12.10 o 
  -7   5  14       11.51       25.83     17.35 o 
  -6   5  14        1.71      -16.31     16.31 o 
  -5   5  14       30.06       29.13     18.68 o 
  -4   5  14        4.27        7.48     15.19 o 
  -3   5  14       13.22        9.62     12.59 o 
  -2   5  14       14.79       -0.88     13.46 o 
  -1   5  14       78.68       70.80     27.36 o 
   0   5  14      104.69       92.29     50.60 o 
   1   5  14       73.07       35.17     20.20 o 
   2   5  14       87.94       43.19     27.47 o 
   3   5  14      375.18      514.34     72.63 o 
   4   5  14        1.52       -6.23     39.58 o 
   5   5  14        0.20      -14.00     23.88 o 
   6   5  14       17.16        5.78     20.29 o 
   7   5  14       21.82       51.03     25.69 o 
 -17   0  15       52.39       12.21     36.42 o 
 -15   0  15       79.00       23.64     29.12 o 
 -13   0  15        1.22       -6.39     20.23 o 
 -11   0  15       44.51       41.24     19.14 o 
  -9   0  15      362.09      385.20     47.36 o 
  -7   0  15        3.89        1.04     11.34 o 
  -5   0  15     1839.13     2016.09     90.63 o 
  -3   0  15     1192.18     1208.43     87.40 o 
  -1   0  15     1362.22     1415.40     94.57 o 
   1   0  15     3909.95     4102.37    216.80 o 
   3   0  15     3885.14     4298.77    157.71 o 
   5   0  15      960.16      989.65     48.11 o 
   7   0  15        2.02        7.17      7.68 o 
   9   0  15        0.82        2.78      6.90 o 
  11   0  15     1126.99     1470.25     58.45 o 
  13   0  15       13.42       23.14     11.36 o 
  15   0  15      886.15      738.30     63.19 o 
 -16   1  15       23.83       21.64     16.00 o 
 -15   1  15       76.79       74.00     22.73 o 
 -14   1  15        7.76       15.73     16.28 o 
 -13   1  15      417.83      487.90     47.92 o 
 -12   1  15       27.26       23.21     15.28 o 
 -11   1  15      199.73      223.92     30.38 o 
 -10   1  15        7.65       -0.11      6.94 o 
  -9   1  15       92.09       95.32     16.86 o 
  -8   1  15       60.08       57.20     10.68 o 
  -7   1  15     1005.34      987.51    114.95 o 
  -6   1  15       43.13       29.82     12.97 o 
  -5   1  15      230.94      247.66     23.90 o 
  -4   1  15      113.82      100.02     28.51 o 
  -3   1  15       44.19       21.61      8.62 o 
  -2   1  15        0.11        6.02     10.21 o 
  -1   1  15        9.60       10.15     10.53 o 
   0   1  15      102.00       69.36     24.25 o 
   1   1  15      100.93       91.38     17.11 o 
   2   1  15       29.36       20.70      5.19 o 
   3   1  15      332.59      343.82     17.96 o 
   4   1  15       49.54       50.80      6.80 o 
   5   1  15      486.31      493.09     15.34 o 
   6   1  15       84.19       87.05     11.77 o 
   7   1  15     1383.99     1473.93     68.54 o 
   8   1  15       60.47       58.47      7.21 o 
   9   1  15     1685.57     1917.61     85.43 o 
  10   1  15       32.57       16.04      6.63 o 
  11   1  15      214.71      229.31     23.06 o 
  12   1  15        2.88        5.44      8.97 o 
  13   1  15      447.64      577.86     29.65 o 
  14   1  15        5.41        0.74      6.51 o 
  15   1  15       13.52       20.16     14.52 o 
 -15   2  15       15.95       14.14     13.10 o 
 -14   2  15        0.01       -2.23     11.22 o 
 -13   2  15       12.49       -5.16     13.02 o 
 -12   2  15       15.95       13.30     15.07 o 
 -11   2  15        0.01       -6.40     13.40 o 
 -10   2  15        0.06        0.52      9.44 o 
  -9   2  15       44.57       28.95     16.64 o 
  -8   2  15        0.93        3.19     11.75 o 
  -7   2  15      176.03      229.27     37.85 o 
  -6   2  15        2.22        5.18      5.73 o 
  -5   2  15       36.58       35.15     10.62 o 
  -4   2  15      220.63      193.81     35.46 o 
  -3   2  15      546.40      610.93     43.92 o 
  -2   2  15      124.34       85.40     21.95 o 
  -1   2  15     1533.56     1772.13     58.13 o 
   0   2  15      368.21      343.24     39.19 o 
   1   2  15       23.74       28.60     10.41 o 
   2   2  15        9.36       27.24     20.71 o 
   3   2  15      382.52      428.30     37.39 o 
   4   2  15       73.28       76.10     13.60 o 
   5   2  15      425.72      427.21     40.64 o 
   6   2  15        7.52        0.44      7.63 o 
   7   2  15        2.21       11.50      7.64 o 
   8   2  15      128.52       79.07     20.98 o 
   9   2  15        6.56        3.86     11.96 o 
  11   2  15       91.12      142.67     31.17 o 
  12   2  15        0.00        3.10     24.50 o 
  13   2  15      171.11      191.62     40.07 o 
  14   2  15        0.61        4.42     35.27 o 
 -14   3  15       58.15       41.16     13.07 o 
 -13   3  15       77.06       54.83     21.82 o 
 -12   3  15        0.04       -1.24      7.08 o 
 -11   3  15      156.09      253.54     54.65 o 
 -10   3  15       16.91       36.17     33.77 o 
  -9   3  15      470.47      613.59     41.66 o 
  -8   3  15        4.80       16.83     22.13 o 
  -7   3  15      156.60      213.14     22.47 o 
  -6   3  15        0.02        9.64     18.72 o 
  -5   3  15       68.22       86.35     19.81 o 
  -4   3  15       32.30       25.14     14.83 o 
  -3   3  15      138.16      155.02     40.71 o 
  -2   3  15      136.41      129.82     24.65 o 
  -1   3  15       10.47       10.42     14.94 o 
   0   3  15        0.04        0.79     12.06 o 
   1   3  15       87.27       81.59     14.37 o 
   2   3  15       20.12       20.83      9.64 o 
   3   3  15      216.50      206.67     76.49 o 
   4   3  15       51.15       94.49     51.85 o 
   5   3  15      790.28      807.45    310.48 o 
   6   3  15      121.75       77.64     18.77 o 
   7   3  15      455.19      627.01     64.93 o 
   8   3  15       20.02       16.47     22.19 o 
  11   3  15      254.76      309.40     80.68 o 
  12   3  15       16.09       21.99     40.87 o 
 -11   4  15       14.30        9.31     14.34 o 
 -10   4  15        1.21        6.43     11.82 o 
  -9   4  15        1.70       28.96     23.49 o 
  -8   4  15      123.20      149.27     31.08 o 
  -7   4  15       84.77       97.62     21.06 o 
  -6   4  15       41.27       44.84     18.04 o 
  -5   4  15      178.66      245.36     33.23 o 
  -4   4  15       14.00        4.66     18.17 o 
  -3   4  15      234.00      237.47     60.90 o 
  -2   4  15        0.90       11.52     16.59 o 
  -1   4  15       19.90       36.14     11.41 o 
   0   4  15        7.57        5.54      9.81 o 
   1   4  15       49.90       41.44     12.96 o 
   2   4  15        7.49       12.95      9.92 o 
   3   4  15       83.94       44.91     14.53 o 
   4   4  15       29.83       24.23     19.93 o 
   5   4  15       37.04       31.18     48.26 o 
   6   4  15      269.34      408.77     62.50 o 
   8   4  15        1.98      -31.72     31.72 o 
   9   4  15       15.65       17.10     44.89 o 
  -6   5  15        4.70        4.55     11.85 o 
  -5   5  15        0.86       -9.07     14.29 o 
  -4   5  15      102.37      126.06     41.33 o 
  -3   5  15        0.47       -3.55     10.57 o 
  -2   5  15       22.24       17.34     14.99 o 
  -1   5  15        2.92       17.56     14.38 o 
   0   5  15      136.44      239.80     34.79 o 
   1   5  15        0.09       -2.60     12.23 o 
   2   5  15        9.40       12.61     16.09 o 
   3   5  15       11.63        1.62     21.47 o 
   4   5  15        0.01        4.31     22.40 o 
   5   5  15       23.60        4.81     21.81 o 
 -16   0  16        2.95        5.70     12.00 o 
 -14   0  16       96.72       53.02     31.94 o 
 -12   0  16      561.56      489.45     78.69 o 
 -10   0  16     2163.82     2454.40    420.95 o 
  -8   0  16     1256.06     1473.11    109.98 o 
  -6   0  16      199.74      242.14     34.80 o 
  -4   0  16      815.10      903.96    114.80 o 
  -2   0  16       24.18       43.52     39.49 o 
   0   0  16        0.02        8.18     27.67 o 
   2   0  16      501.90      493.86     46.79 o 
   4   0  16      487.34      487.11     44.64 o 
   6   0  16      133.71      145.74     20.27 o 
  10   0  16       95.98      107.31     13.96 o 
  12   0  16      183.90      227.68     14.72 o 
  14   0  16      271.39      349.07     40.70 o 
 -16   1  16      155.23      129.43     21.59 o 
 -15   1  16        0.26       -2.34     11.94 o 
 -14   1  16      120.85      107.01     32.68 o 
 -13   1  16       99.57       75.30     14.82 o 
 -12   1  16       43.12       35.97     21.54 o 
 -11   1  16        0.22       -7.05     12.50 o 
 -10   1  16       17.20       15.85      9.76 o 
  -9   1  16        0.02        8.14     11.01 o 
  -8   1  16       30.47       28.48      9.71 o 
  -7   1  16       21.05        0.15      9.51 o 
  -6   1  16      329.78      343.42     32.09 o 
  -5   1  16       94.39       90.05     20.85 o 
  -4   1  16      223.04      183.06     36.13 o 
  -3   1  16      155.93      162.56     30.63 o 
  -2   1  16      717.13      837.67    102.63 o 
  -1   1  16      220.97      213.92     21.82 o 
   0   1  16      920.81      863.26     43.10 o 
   1   1  16      123.82      121.82     16.42 o 
   2   1  16       33.04       27.60      5.20 o 
   3   1  16        8.26        8.75      4.68 o 
   4   1  16       34.34       22.20      5.79 o 
   5   1  16       36.19       27.09      6.36 o 
   6   1  16      292.08      320.75     15.79 o 
   7   1  16       16.11       11.26      6.46 o 
   8   1  16      395.80      412.31     22.83 o 
   9   1  16       19.18        8.33      7.09 o 
  10   1  16        0.32        0.93      5.86 o 
  11   1  16       36.61       61.19     21.85 o 
  12   1  16        1.52       14.82      9.88 o 
  13   1  16       28.12       20.34     18.60 o 
  14   1  16      116.09      139.11     22.90 o 
 -15   2  16        5.10        2.06      8.28 o 
 -14   2  16       51.01       69.79     18.72 o 
 -13   2  16        6.48       -0.56      8.97 o 
 -12   2  16        9.00       17.68     14.18 o 
 -11   2  16       20.62       14.98     12.68 o 
 -10   2  16      225.17      193.31     23.05 o 
  -9   2  16       10.30        6.88      9.10 o 
  -8   2  16      214.01      174.74     48.90 o 
  -7   2  16       20.96       16.25     11.32 o 
  -6   2  16      143.10      186.09     47.08 o 
  -5   2  16      162.47      123.39     48.23 o 
  -4   2  16      137.38      162.13     19.56 o 
  -3   2  16        1.94        4.39     10.41 o 
  -2   2  16        1.51       -5.91     11.47 o 
  -1   2  16       55.36       56.50     16.84 o 
   0   2  16       59.99       62.27     14.56 o 
   1   2  16      789.99      833.24     71.41 o 
   2   2  16       16.69       21.90     34.04 o 
   3   2  16      243.92      256.83     28.26 o 
   4   2  16       54.94       55.50     15.18 o 
   5   2  16       18.15       13.47     11.64 o 
   6   2  16      146.99      157.81     15.90 o 
   7   2  16      151.63      144.46     36.32 o 
   8   2  16        3.43        0.86      4.57 o 
   9   2  16        0.02        9.33     17.22 o 
  10   2  16       72.47      142.98     31.47 o 
  11   2  16        0.30      -12.35     29.82 o 
  12   2  16       69.42       32.68     36.01 o 
  13   2  16        0.08       23.63     18.46 o 
 -13   3  16        2.09        0.88      9.23 o 
 -12   3  16       12.47        7.42     13.13 o 
 -11   3  16       24.78       24.77     20.01 o 
 -10   3  16       79.60       62.69     35.50 o 
  -9   3  16      634.83      740.31     53.68 o 
  -8   3  16        8.89        4.35     14.81 o 
  -7   3  16      190.42      218.06     31.99 o 
  -6   3  16        3.43       10.83     11.83 o 
  -5   3  16      115.02      117.33     25.28 o 
  -4   3  16       65.52       52.74     25.11 o 
  -3   3  16       89.01      142.94     49.47 o 
  -2   3  16      446.19      461.20     66.89 o 
  -1   3  16      143.03      168.05     27.16 o 
   0   3  16      499.11      485.65     68.61 o 
   1   3  16       58.54       37.88     15.14 o 
   2   3  16      688.07      592.18    113.59 o 
   3   3  16       14.92        9.54      8.85 o 
   4   3  16      126.53      197.98     69.37 o 
   5   3  16      183.69      158.29     82.68 o 
   6   3  16      272.48      119.37     27.05 o 
   7   3  16       65.66       47.80     28.46 o 
   9   3  16       24.03       38.85     27.61 o 
  10   3  16      105.61      180.40     43.44 o 
  11   3  16      451.61      626.60    107.64 o 
 -10   4  16       23.41       34.50     18.60 o 
  -9   4  16        0.40        3.21     16.80 o 
  -8   4  16       45.62       27.16     15.35 o 
  -7   4  16        3.66        2.28     10.02 o 
  -6   4  16      164.41      199.33     31.02 o 
  -5   4  16        0.35        1.49      9.35 o 
  -4   4  16       86.99      110.91     22.82 o 
  -3   4  16      228.13      330.83     53.81 o 
  -2   4  16       78.49       88.10     22.77 o 
  -1   4  16      129.91      141.62     38.77 o 
   0   4  16      186.68      191.01     58.09 o 
   1   4  16      612.23      508.23    152.73 o 
   2   4  16        1.43       -0.71      9.07 o 
   3   4  16      178.65       62.58     22.98 o 
   4   4  16        6.47       38.51     31.15 o 
   5   4  16        6.71       15.05     26.65 o 
  -4   5  16        8.00        1.01      9.68 o 
  -3   5  16       14.44       17.20     13.61 o 
  -2   5  16        1.18       -7.65     14.22 o 
  -1   5  16        7.38        8.32     10.97 o 
   0   5  16        7.11        4.46     10.99 o 
   1   5  16        0.10        6.55      9.13 o 
   2   5  16       15.46       12.74     45.01 o 
 -15   0  17       29.12       -2.86     16.24 o 
 -13   0  17      148.07      192.15     49.44 o 
 -11   0  17      249.00      305.30     46.67 o 
  -9   0  17        9.12       -0.75      8.56 o 
  -7   0  17       39.58       36.24     25.24 o 
  -5   0  17       53.61      154.83     37.02 o 
  -3   0  17       10.14       -2.30     16.75 o 
  -1   0  17       27.22       31.17     37.42 o 
   1   0  17      189.23      169.67     52.73 o 
   3   0  17     2352.91     2569.88    102.92 o 
   5   0  17      111.38      117.52     21.44 o 
   7   0  17      136.02      149.11     15.68 o 
   9   0  17        0.70       -5.60      6.83 o 
  11   0  17       79.32       49.81     14.48 o 
  13   0  17        0.26       24.78     25.76 o 
 -15   1  17       16.91       20.31     14.71 o 
 -14   1  17       23.55        6.27     16.20 o 
 -13   1  17        3.93       13.68     12.09 o 
 -12   1  17       12.06       10.99     13.12 o 
 -11   1  17       23.52       11.51     15.69 o 
 -10   1  17        3.52       17.06     10.29 o 
  -9   1  17      121.79      149.31     35.07 o 
  -8   1  17        0.02       -5.67      9.73 o 
  -7   1  17       51.17       38.34     14.98 o 
  -6   1  17       69.63       41.79     12.28 o 
  -5   1  17      185.51      222.17     27.46 o 
  -4   1  17       13.83        3.78      6.76 o 
  -3   1  17       13.12        8.21      5.28 o 
  -2   1  17       57.01       37.98     13.49 o 
  -1   1  17       47.79       29.96      6.77 o 
   0   1  17      326.19      395.83     34.35 o 
   1   1  17       39.60       24.06      5.89 o 
   2   1  17      160.69      185.88     27.30 o 
   3   1  17       11.48       12.66      5.85 o 
   4   1  17       47.76       21.69      8.94 o 
   5   1  17        1.86        0.18      4.51 o 
   6   1  17      166.65      171.69     12.97 o 
   7   1  17        4.27        8.78      7.21 o 
   8   1  17        3.44        6.10      7.78 o 
   9   1  17        2.38       -0.58      4.84 o 
  10   1  17        1.15        0.95      5.86 o 
  11   1  17       17.45        3.67     15.00 o 
  12   1  17       23.30       23.37     10.82 o 
  13   1  17      125.48      141.73     23.96 o 
 -14   2  17        0.21      -11.29     13.02 o 
 -13   2  17       13.89        7.55     10.72 o 
 -12   2  17       33.78       23.26     13.85 o 
 -11   2  17        6.13       -4.81     10.84 o 
 -10   2  17       60.84       63.60     22.01 o 
  -9   2  17        1.78        2.82     10.35 o 
  -8   2  17       50.81       28.56     20.02 o 
  -7   2  17        8.40        1.06     10.08 o 
  -6   2  17      856.93      914.43     61.78 o 
  -5   2  17       10.22       -3.45     14.18 o 
  -4   2  17       86.78      134.20     20.12 o 
  -3   2  17       52.71       58.22     18.76 o 
  -2   2  17      265.65      290.03     50.18 o 
  -1   2  17       23.50       26.12     14.89 o 
   0   2  17       26.05       22.89     15.98 o 
   1   2  17        6.65        8.46     10.09 o 
   2   2  17        6.98       -8.86     15.05 o 
   3   2  17       31.70       52.01     26.12 o 
   4   2  17       89.12       88.68     20.15 o 
   5   2  17       37.36       27.44     12.46 o 
   6   2  17      150.89      165.93     31.15 o 
   7   2  17       50.64       35.93     12.54 o 
   8   2  17      174.90      223.92     31.37 o 
   9   2  17       11.31        2.36     10.54 o 
  10   2  17       54.24       36.19     34.06 o 
  11   2  17        0.03       -8.27     13.68 o 
  12   2  17        0.06        1.26     16.98 o 
 -12   3  17       23.49       31.60     21.24 o 
 -11   3  17       22.56       25.08     20.40 o 
 -10   3  17       56.16       30.74     18.65 o 
  -9   3  17      118.19      128.57     53.80 o 
  -8   3  17        9.99        9.35     27.68 o 
  -7   3  17      238.93      266.73     26.71 o 
  -6   3  17        1.53        0.50     17.04 o 
  -5   3  17       13.96       10.69     25.85 o 
  -4   3  17      144.28      108.49     50.14 o 
  -3   3  17       39.40       36.03     12.46 o 
  -2   3  17      346.71      346.53     43.26 o 
  -1   3  17       65.48       53.53     16.33 o 
   0   3  17        7.25       16.81     19.97 o 
   1   3  17       16.52       10.23     12.32 o 
   2   3  17      138.76      162.66     57.92 o 
   3   3  17      173.55      208.99     60.55 o 
   4   3  17     1438.35     1970.26    134.62 o 
   5   3  17        3.51       -3.16     10.26 o 
   6   3  17      229.62      307.98     79.69 o 
   7   3  17       12.09       10.22     22.65 o 
   8   3  17       20.58        7.43     34.90 o 
  10   3  17       18.02        7.63     34.91 o 
  -9   4  17        9.86       -2.55     14.67 o 
  -8   4  17       46.57       84.38     21.54 o 
  -7   4  17       10.00        4.88     14.15 o 
  -6   4  17       87.71      101.12     23.76 o 
  -5   4  17       12.37       19.59     23.13 o 
  -4   4  17      274.12      414.28     45.45 o 
  -3   4  17       17.52       12.89     31.52 o 
  -2   4  17      379.10      276.86     62.30 o 
  -1   4  17        0.04       10.95     13.51 o 
   0   4  17      101.65      137.43     49.15 o 
   1   4  17       26.72       17.82     20.72 o 
   2   4  17       11.64        8.42      8.13 o 
   3   4  17        4.76       12.34      8.48 o 
   4   4  17       83.09      123.76     70.45 o 
   7   4  17        0.72       17.72     28.55 o 
 -14   0  18       10.75        9.53     20.07 o 
 -12   0  18      118.54      132.10     73.98 o 
 -10   0  18       18.93        3.82     14.61 o 
  -8   0  18      283.39      356.25     46.50 o 
  -6   0  18      633.51      749.99     80.60 o 
  -4   0  18      205.64      222.40     43.03 o 
  -2   0  18      656.16      716.01     71.07 o 
   0   0  18       32.35       24.58     22.05 o 
   2   0  18       77.61       37.81     12.83 o 
   4   0  18        7.20       16.29      6.52 o 
   6   0  18      216.85      185.55     24.62 o 
   8   0  18      207.64      186.34     21.43 o 
  10   0  18       19.64       29.23      9.07 o 
  12   0  18      461.67      454.20     33.20 o 
 -14   1  18       38.36       34.15     25.70 o 
 -13   1  18       33.75       14.74     11.46 o 
 -12   1  18      366.39      461.93     48.66 o 
 -11   1  18       77.10       50.98     17.05 o 
 -10   1  18       49.97       56.45     18.00 o 
  -9   1  18        0.23        8.62     12.50 o 
  -8   1  18        0.12        3.40     10.30 o 
  -7   1  18       22.66       30.64     15.58 o 
  -6   1  18        2.72        6.87      8.78 o 
  -5   1  18        5.35       16.94      9.32 o 
  -4   1  18        8.84        4.44      7.25 o 
  -3   1  18      114.34       62.56     19.21 o 
  -2   1  18       40.49       68.39     20.54 o 
  -1   1  18        3.47       -0.13      8.78 o 
   0   1  18      884.29      910.54     57.01 o 
   1   1  18      140.40      152.83     20.96 o 
   2   1  18      948.49     1048.98     64.14 o 
   3   1  18        1.04       -3.10     17.23 o 
   4   1  18      857.86      805.71     51.80 o 
   5   1  18       24.28       15.14      9.45 o 
   6   1  18       49.01       36.99     16.06 o 
   7   1  18       24.57       22.95     10.09 o 
   8   1  18      270.71      305.58     35.77 o 
   9   1  18       53.36       44.22     13.73 o 
  10   1  18       93.40      103.01     40.55 o 
  11   1  18        7.09       10.43     10.81 o 
  12   1  18        6.96       29.83     11.42 o 
 -13   2  18       56.10       20.12     18.17 o 
 -12   2  18        0.86       -2.66     19.62 o 
 -11   2  18       10.63       20.30     33.81 o 
 -10   2  18      240.33      322.10     34.96 o 
  -9   2  18        6.53        2.09     18.45 o 
  -8   2  18      153.19      153.05     40.11 o 
  -7   2  18        0.04      -11.84     26.37 o 
  -6   2  18      501.45      542.43     43.26 o 
  -5   2  18       43.40       45.44     18.65 o 
  -4   2  18      522.50      624.46     52.38 o 
  -3   2  18      121.47      120.05     38.86 o 
  -2   2  18       80.06       87.19     16.30 o 
  -1   2  18        6.28       16.00     25.98 o 
   0   2  18      112.21      117.69     20.82 o 
   1   2  18       84.56       49.85     23.42 o 
   2   2  18       16.39       13.48     34.02 o 
   3   2  18       17.46       16.39     16.57 o 
   4   2  18       11.27        2.24     20.91 o 
   5   2  18        0.74       -1.28      8.12 o 
   6   2  18      151.58      150.80     24.00 o 
   7   2  18      282.31      176.00     24.19 o 
   9   2  18       11.40       18.20     18.34 o 
  10   2  18      398.41      585.00     84.16 o 
  11   2  18        0.04       -2.80     17.76 o 
 -11   3  18       26.98       17.06     15.34 o 
 -10   3  18        3.04        2.27     14.61 o 
  -9   3  18      194.58      252.00     39.28 o 
  -8   3  18        0.02       11.08     14.25 o 
  -7   3  18       51.01       65.47     22.85 o 
  -6   3  18        2.15       -4.28     14.17 o 
  -5   3  18        0.17        1.26     14.29 o 
  -4   3  18       13.10       25.66     19.72 o 
  -3   3  18      139.83      102.75     33.70 o 
  -2   3  18       47.58       59.04     21.16 o 
  -1   3  18        0.29       -8.10     11.87 o 
   0   3  18       48.64       65.32     39.98 o 
   1   3  18       57.43       25.67     15.20 o 
   2   3  18      187.63      175.56     55.13 o 
   3   3  18       10.14        9.22     13.47 o 
   4   3  18       12.93       23.63     13.33 o 
   5   3  18        0.01        7.58     24.65 o 
   6   3  18        1.35       -8.85     36.67 o 
   7   3  18        5.94       -5.80     20.42 o 
   8   3  18       17.77       29.66     23.44 o 
   9   3  18       58.55       63.54     32.66 o 
  -7   4  18        8.91       24.21     20.80 o 
  -6   4  18        0.75      -12.35     12.45 o 
  -5   4  18        0.18       -9.85     20.94 o 
  -4   4  18       51.59       37.06     21.76 o 
  -3   4  18       43.03       59.26     20.05 o 
  -2   4  18       34.12       21.79     18.29 o 
  -1   4  18      371.03      350.31     92.12 o 
   0   4  18        0.01        1.28     11.61 o 
   1   4  18      168.13      164.30     54.02 o 
   2   4  18       17.36       17.96     11.38 o 
   3   4  18       31.57        9.10     13.53 o 
   4   4  18        7.72       24.66     25.37 o 
   5   4  18       33.70       38.46     23.29 o 
 -13   0  19      126.28      118.38     30.35 o 
 -11   0  19        0.50       -6.03     11.61 o 
  -9   0  19      268.05      285.93    118.82 o 
  -7   0  19      101.03      118.10     69.63 o 
  -5   0  19        1.40       -9.31     37.30 o 
  -1   0  19      448.86      523.52     59.59 o 
   1   0  19        0.38        0.98      7.23 o 
   3   0  19      354.25      236.78     93.96 o 
   5   0  19      650.12      631.27    108.37 o 
   7   0  19      852.23      801.56    116.02 o 
   9   0  19      229.47      232.59     26.81 o 
  11   0  19      400.39      425.26     39.53 o 
 -13   1  19       10.58        2.90     11.96 o 
 -12   1  19       65.90       25.93     11.28 o 
 -11   1  19      135.59      108.19     25.33 o 
 -10   1  19       21.74       38.62     20.70 o 
  -9   1  19       28.13       12.95      8.54 o 
  -8   1  19       15.10        2.99      9.25 o 
  -7   1  19      403.29      577.90     42.85 o 
  -6   1  19        0.55        1.03      8.80 o 
  -5   1  19      401.18      461.06     39.43 o 
  -4   1  19        7.68       17.01     20.93 o 
  -3   1  19      537.74      633.47     68.98 o 
  -1   1  19      691.30      797.71     43.92 o 
   0   1  19      158.56      194.85     25.95 o 
   1   1  19      976.61     1160.05    124.38 o 
   2   1  19      244.52      233.20     39.15 o 
   3   1  19      249.89      258.45     32.99 o 
   4   1  19        4.92       -6.82      6.82 o 
   5   1  19        0.25       -3.65      8.54 o 
   6   1  19       36.60       21.84     10.72 o 
   7   1  19       13.97        3.38      9.61 o 
   8   1  19        2.20        1.80     10.08 o 
   9   1  19      200.88      219.75     24.02 o 
  10   1  19       10.18       18.57     13.41 o 
  11   1  19      145.66      207.60     27.78 o 
 -12   2  19        2.70      -15.87     34.99 o 
 -11   2  19      200.41      204.68     51.94 o 
 -10   2  19       19.72       43.29     28.89 o 
  -8   2  19       24.06       50.23     28.94 o 
  -7   2  19       59.01       47.59     29.79 o 
  -6   2  19       17.94        6.20     15.47 o 
  -5   2  19       15.22        6.42     17.05 o 
  -4   2  19       36.22       33.87     15.68 o 
  -3   2  19        2.58        0.69     10.92 o 
  -2   2  19      152.81      133.55     37.77 o 
  -1   2  19        9.05        3.88     13.38 o 
   0   2  19        4.07       -9.28     13.08 o 
   1   2  19      206.28      266.21     26.19 o 
   2   2  19      225.39      186.68     35.24 o 
   3   2  19      993.28     1227.60    160.50 o 
   4   2  19       17.48       35.50     18.26 o 
   5   2  19      598.21      451.77     34.86 o 
   6   2  19        0.11      -10.81     10.81 o 
   7   2  19      446.18      269.11    157.03 o 
   8   2  19       49.61       20.97     26.18 o 
   9   2  19      265.00      367.86     35.38 o 
  10   2  19       19.59        9.50     15.74 o 
  -9   3  19        0.03      -14.01     14.97 o 
  -8   3  19        0.04       -1.05     23.83 o 
  -7   3  19        6.87       11.36     14.46 o 
  -5   3  19      199.06      245.95    100.75 o 
  -4   3  19        0.26        7.82     12.49 o 
  -3   3  19      287.29      360.82     71.28 o 
  -2   3  19        6.52        1.87     14.25 o 
  -1   3  19      174.40      142.99     23.48 o 
   0   3  19        3.17      -20.30     20.30 o 
   1   3  19        9.18       35.23     22.25 o 
   2   3  19        2.05        8.97     16.63 o 
   3   3  19       75.73      111.31     64.40 o 
   4   3  19        0.54       24.49     13.62 o 
   5   3  19        1.05       -9.86     19.09 o 
   6   3  19       90.17      110.84     62.47 o 
   7   3  19       15.65       13.01     21.28 o 
   8   3  19      182.13      319.28     83.74 o 
  -4   4  19        1.47       -2.79     11.51 o 
  -3   4  19        2.88       -7.22     14.67 o 
  -2   4  19       35.90        8.82     15.52 o 
  -1   4  19       14.22       20.51     17.62 o 
   0   4  19       38.41       49.15     13.94 o 
   1   4  19       27.15       10.77     14.72 o 
   2   4  19       33.00       35.36     18.29 o 
   3   4  19       21.36       60.70     37.42 o 
 -12   0  20        5.82        9.91     20.95 o 
 -10   0  20        0.97       -2.73     30.24 o 
  -8   0  20      188.19      163.26    127.22 o 
  -6   0  20       19.70       56.41     35.09 o 
  -2   0  20      308.20      414.50     91.34 o 
   0   0  20      138.80       88.08     56.58 o 
   2   0  20       14.34        7.31      7.98 o 
   4   0  20      121.82       96.21     79.98 o 
   6   0  20      108.05       -0.37     20.27 o 
   8   0  20        2.93       -2.17     27.86 o 
  10   0  20        6.29       14.66     12.17 o 
 -12   1  20      143.26       71.49     26.76 o 
 -11   1  20        2.98       -7.33     25.47 o 
 -10   1  20      246.35      231.52     38.45 o 
  -9   1  20        0.38       29.77     21.42 o 
  -8   1  20       86.49       49.98     33.95 o 
  -7   1  20        7.69        9.92     18.98 o 
  -6   1  20       95.00      147.05     35.53 o 
  -5   1  20       16.67       11.37     20.41 o 
  -4   1  20        4.90       -3.41     29.97 o 
  -3   1  20       31.08       32.60     29.34 o 
  -2   1  20        9.02        6.66     33.51 o 
  -1   1  20        7.92        7.55     13.15 o 
   0   1  20       18.23       12.84     22.83 o 
   1   1  20       85.64      132.61     35.43 o 
   2   1  20      241.10      196.94     57.42 o 
   3   1  20        0.37       -8.65      9.62 o 
   4   1  20       12.92        8.24      9.99 o 
   5   1  20        5.78       16.52     10.52 o 
   6   1  20      315.06      311.68     29.67 o 
   7   1  20        3.75        9.10      9.70 o 
   8   1  20       17.42       13.31      8.88 o 
   9   1  20        0.00        4.97      9.06 o 
  10   1  20        3.08       18.41      9.59 o 
 -10   2  20        6.74        1.43     14.61 o 
  -9   2  20      164.24      230.96     52.04 o 
  -8   2  20       79.62      113.42     49.33 o 
  -7   2  20       19.78       25.68     18.01 o 
  -6   2  20       50.76       57.30     20.47 o 
  -5   2  20        9.78       14.12     14.04 o 
  -4   2  20      283.74      282.95     39.10 o 
  -3   2  20        3.91       -4.13     10.77 o 
  -2   2  20      225.83      223.32     53.04 o 
  -1   2  20       24.04       35.08     29.09 o 
   0   2  20        7.98       11.30     13.00 o 
   1   2  20       46.17       40.78     23.28 o 
   2   2  20      173.41      231.41     31.03 o 
   3   2  20      100.01       85.75     20.56 o 
   4   2  20      178.67      274.64     78.03 o 
   5   2  20       11.90        8.26      9.14 o 
   6   2  20       88.09       48.68     16.68 o 
   7   2  20       45.77       11.39     17.33 o 
   8   2  20        0.00        3.84     15.35 o 
  -7   3  20      124.74      118.97     30.30 o 
  -6   3  20      100.77      124.39     72.98 o 
  -5   3  20      163.79      170.22     81.14 o 
  -4   3  20        4.16       15.59     21.54 o 
  -3   3  20      127.71      110.75     53.82 o 
  -2   3  20       72.51       22.73     24.22 o 
  -1   3  20      438.24      494.18     83.03 o 
   0   3  20       13.36       15.39     19.16 o 
   1   3  20      347.13      538.04     59.85 o 
   2   3  20        0.18      -19.12     27.88 o 
   3   3  20        2.22       -8.44     14.08 o 
   4   3  20        3.74       -3.77     11.02 o 
   5   3  20       81.35      109.41     65.16 o 
   6   3  20        2.18       -8.47     16.64 o 
 -11   0  21       59.09       48.47     43.00 o 
  -9   0  21       27.96       12.38     20.95 o 
  -7   0  21       37.34        5.46     13.67 o 
  -5   0  21        4.19      -22.47     29.22 o 
  -3   0  21        1.06        1.66     19.35 o 
  -1   0  21        1.01      -17.00     39.86 o 
   1   0  21        8.69       -9.99     20.59 o 
   3   0  21      111.79       88.05     28.20 o 
   5   0  21        3.69       10.81     15.04 o 
   7   0  21        0.85        3.01     21.64 o 
   9   0  21        5.05       56.59     23.11 o 
 -10   1  21        0.74        9.80     32.07 o 
  -9   1  21       14.72       41.90     38.90 o 
  -8   1  21       33.20       57.92     26.98 o 
  -7   1  21        1.93      -12.24     16.27 o 
  -6   1  21        8.31        4.10     17.27 o 
  -4   1  21        7.19       40.34     23.29 o 
  -3   1  21      112.49       99.42     33.30 o 
  -2   1  21        3.98       10.53     24.35 o 
  -1   1  21       25.53       20.11     22.53 o 
   0   1  21        1.41       13.30     36.60 o 
   1   1  21        7.31       10.89     12.48 o 
   2   1  21        2.92       10.05     21.58 o 
   3   1  21       58.77       50.03     18.48 o 
   4   1  21       13.86        3.67     12.63 o 
   5   1  21       73.15       41.89     15.70 o 
   6   1  21       43.49       39.00     11.44 o 
   7   1  21        8.64        0.09      9.45 o 
   8   1  21       16.48        0.80      9.76 o 
  -9   2  21       17.85        3.89     28.41 o 
  -8   2  21       39.55       22.04     16.70 o 
  -7   2  21        8.86        5.36     13.93 o 
  -6   2  21        2.95      -16.10     19.23 o 
  -5   2  21        1.26       23.73     25.06 o 
  -4   2  21       66.25       40.98     20.84 o 
  -3   2  21        7.78        7.23     11.57 o 
  -2   2  21      170.90      194.21     66.92 o 
  -1   2  21       14.40       32.55     33.10 o 
   0   2  21      250.90      243.91     42.37 o 
   1   2  21       40.87       29.44     24.59 o 
   2   2  21      587.92      670.74     92.32 o 
   3   2  21        9.92       21.95     19.10 o 
   4   2  21      162.60       33.30     18.01 o 
   5   2  21        1.81        9.42     12.72 o 
   6   2  21        2.83        6.63     10.48 o 
   7   2  21      113.01       -2.72     31.00 o 
  -5   3  21       26.47       24.93     18.89 o 
  -4   3  21      305.89      411.83     49.43 o 
  -3   3  21       36.40       39.82     33.13 o 
  -2   3  21       27.99       21.15     16.48 o 
  -1   3  21       16.55       32.28     20.41 o 
   0   3  21       15.94      -12.51     25.28 o 
   1   3  21       19.27       34.73     24.02 o 
   2   3  21       51.78       46.95     29.36 o 
   3   3  21        8.21       11.27     15.40 o 
  -8   0  22        1.46       23.98     35.13 o 
  -6   0  22        7.88       40.96     60.20 o 
  -4   0  22      140.06      131.99     75.09 o 
  -2   0  22       91.52      108.68     40.12 o 
   0   0  22      301.58      194.54    155.63 o 
   2   0  22      280.17      353.87     80.82 o 
   4   0  22      190.45      144.28    115.59 o 
   6   0  22      138.71      175.46     24.35 o 
  -8   1  22      120.75       94.58     40.84 o 
  -7   1  22        6.36       15.07     53.84 o 
  -6   1  22      293.81      340.55     49.33 o 
  -5   1  22        8.28      -10.13     46.27 o 
  -4   1  22      194.36      238.74     56.62 o 
  -3   1  22        3.39        2.06     12.41 o 
  -2   1  22       40.06       50.77     23.99 o 
  -1   1  22        8.60       12.81     19.41 o 
   0   1  22        4.39       -1.90     14.07 o 
   1   1  22      185.27      178.97     29.88 o 
   2   1  22        0.80        0.02      8.71 o 
   3   1  22       89.11       49.52     16.43 o 
   4   1  22       62.69       35.46     14.95 o 
   5   1  22       52.31       53.64     25.20 o 
   6   1  22      203.71      230.78     29.70 o 
  -6   2  22       17.78       51.22     31.29 o 
  -5   2  22       15.89       38.79     41.83 o 
  -4   2  22       10.03      -11.58     17.40 o 
  -3   2  22       17.80       22.40     30.96 o 
  -2   2  22      479.44      525.78     69.40 o 
  -1   2  22       64.48       44.30     43.04 o 
   0   2  22      536.08      650.69    144.82 o 
   1   2  22        0.25       19.16     44.69 o 
   2   2  22       55.24       59.64     21.59 o 
   3   2  22        5.06       13.40     14.50 o 
   4   2  22       29.21       26.40     15.07 o 
  -1   0  23      168.88      214.15     50.63 o 
   1   0  23       17.70        3.57     16.72 o 
   3   0  23        1.09       12.08     18.27 o 
  -6   1  23       22.93        2.44     30.86 o 
  -5   1  23       19.62        0.93     23.18 o 
  -4   1  23       39.55       31.51     57.49 o 
  -3   1  23       69.57       73.03     23.45 o 
  -2   1  23        3.36      -10.12     27.55 o 
  -1   1  23       81.53      110.89     47.91 o 
   0   1  23      215.88      244.49     59.06 o 
   1   1  23      434.87      629.42     55.85 o 
   2   1  23        0.54       -5.02     10.82 o 
   3   1  23      439.67      465.64     51.37 o 
                                                 
